# Supplementary material for: (5S)-4-(2,2-Dimethyl­prop­yl)-5-isopropyl-1,3,4-oxadiazinan-2-one
Source: Acta Crystallogr Sect E Struct Rep Online. 2010 Nov 27;66(Pt 12):o3329–30. doi: 10.1107/S1600536810048798 (PMC3011777; doi:10.1107/S1600536810048798)
Supplement: Supplementary file 2 [file e-66-o3329-Isup2.hkl]

#
# h,k,l, Fc-squared, Fo-squared, sigma(Fo-squared) and status flag
#
data_I
_shelx_title ' isu0210 in P 21'
_shelx_refln_list_code          4
_shelx_F_calc_maximum      204.40
_exptl_crystal_F_000      1180.00
_reflns_d_resolution_high  0.7998
 
loop_
 _symmetry_equiv_pos_as_xyz
 'x, y, z'
 '-x, y+1/2, -z'
 
_cell_length_a    17.0330
_cell_length_b    11.2270
_cell_length_c    17.4040
_cell_angle_alpha  90.000
_cell_angle_beta  100.073
_cell_angle_gamma  90.000
 
_shelx_F_squared_multiplier     1.000
 
loop_
 _refln_index_h
 _refln_index_k
 _refln_index_l
 _refln_F_squared_calc
 _refln_F_squared_meas
 _refln_F_squared_sigma
 _refln_observed_status
   1   0   0     1016.10        3.31      1.24 o
   2   0   0     1088.77      992.59     21.51 o
   3   0   0    16227.53    16592.34    288.49 o
   4   0   0     1382.09     1286.30     24.33 o
   5   0   0     1650.82     1632.13     35.99 o
   6   0   0      252.74      242.89      9.72 o
   7   0   0      598.07      547.70     19.86 o
   8   0   0      317.72      379.70     16.55 o
   9   0   0      575.58      530.97     43.65 o
  10   0   0        4.27        6.10      6.00 o
  11   0   0        3.99        7.54     13.86 o
  12   0   0       97.07      111.14     16.96 o
  13   0   0      421.91      416.11     18.26 o
  14   0   0       11.75       18.48      8.19 o
  15   0   0       66.15       68.49     10.24 o
  16   0   0      207.03      214.57     18.41 o
  17   0   0      176.06      204.92     50.89 o
  18   0   0        0.96       -4.37     10.01 o
  19   0   0        5.18       -7.03     15.72 o
  20   0   0        3.10       -5.38     17.79 o
   1   1   0    10242.85    10208.00    209.28 o
   2   1   0     1596.07     1467.65     33.92 o
   3   1   0     1040.98     1008.46     15.03 o
   4   1   0     6034.57     6111.04     83.49 o
   5   1   0     1278.59     1264.66     19.25 o
   6   1   0     1324.60     1355.82     20.88 o
   7   1   0      554.11      586.33     10.93 o
   8   1   0     3117.43     3240.15     46.96 o
   9   1   0     1026.87     1035.83     17.84 o
  10   1   0       75.96       70.68      5.14 o
  11   1   0      220.37      212.77      9.11 o
  12   1   0      237.62      243.89     10.39 o
  13   1   0      275.98      253.04     10.01 o
  14   1   0      329.62      312.00     21.39 o
  15   1   0       77.37       66.05      7.24 o
  16   1   0       99.95       97.81      8.71 o
  17   1   0      165.70      222.20     13.95 o
  18   1   0        7.75       21.56      8.99 o
  19   1   0        3.30       -2.61     10.99 o
  20   1   0        3.60        6.42     17.58 o
   0   2   0     1221.16     1222.17     28.13 o
   1   2   0    23391.41    23463.94    414.83 o
   2   2   0     8208.61     8787.75    161.36 o
   3   2   0     3637.31     3498.52     76.33 o
   4   2   0     1133.47     1143.41     17.15 o
   5   2   0     2090.33     2204.62     32.03 o
   6   2   0     1222.84     1246.87     19.67 o
   7   2   0      344.43      399.61      8.54 o
   8   2   0      190.09      184.96      7.04 o
   9   2   0      242.07      234.38      7.35 o
  10   2   0      540.60      517.01     11.35 o
  11   2   0      173.66      187.17      6.78 o
  12   2   0       94.06       84.68      6.61 o
  13   2   0       64.01       60.72      6.52 o
  14   2   0      410.27      453.79     13.98 o
  15   2   0      366.73      392.13     20.17 o
  16   2   0      149.42      124.67     17.39 o
  17   2   0       27.54       12.74      8.20 o
  18   2   0       25.41       41.06      9.61 o
  19   2   0        8.08        8.77      9.34 o
  20   2   0        2.64        2.37     13.53 o
   1   3   0     1774.81     1888.25     30.57 o
   2   3   0     3265.01     3238.68    118.12 o
   3   3   0      109.32      109.49      7.45 o
   4   3   0      761.12      810.85     14.95 o
   5   3   0     1676.40     1769.09     29.41 o
   6   3   0      380.86      426.74      7.64 o
   7   3   0     1117.91     1202.88     19.71 o
   8   3   0      714.55      720.62     28.28 o
   9   3   0      440.78      464.71     10.55 o
  10   3   0      471.68      475.25     10.87 o
  11   3   0      221.94      219.14      7.53 o
  12   3   0      627.05      679.31     22.98 o
  13   3   0      132.21      129.93     10.02 o
  14   3   0      108.44      110.81     11.20 o
  15   3   0       66.84       79.19      9.71 o
  16   3   0      111.01       99.69     17.74 o
  17   3   0       17.42       19.48      8.76 o
  18   3   0        5.82       -3.43      8.57 o
  19   3   0        1.81       -0.58     12.72 o
  20   3   0       30.81       35.91     10.94 o
   0   4   0      161.27      165.49      7.03 o
   1   4   0       56.14       64.75      3.35 o
   2   4   0     2649.55     2682.75     43.29 o
   3   4   0     2534.99     2459.26     60.20 o
   4   4   0     1652.11     1829.70     35.82 o
   5   4   0     1128.62     1203.34     51.10 o
   6   4   0      769.90      825.51     16.06 o
   7   4   0      848.56      786.52     14.31 o
   8   4   0       11.66        8.70      2.69 o
   9   4   0      357.51      356.29      8.93 o
  10   4   0       66.57       66.37      6.23 o
  11   4   0      222.72      243.17     13.97 o
  12   4   0      456.54      444.96     13.54 o
  13   4   0      129.21      149.64     11.38 o
  14   4   0       56.95       51.80      9.31 o
  15   4   0      126.58      152.83     12.16 o
  16   4   0       21.29       22.21      9.17 o
  17   4   0        6.20       -2.56     13.28 o
  18   4   0       19.43       24.40     13.17 o
  19   4   0       20.36        8.28     14.14 o
  20   4   0       25.73       34.89     11.80 o
   1   5   0      315.40      328.76      8.04 o
   2   5   0      409.06      437.24      9.77 o
   3   5   0      886.79     1007.92     26.27 o
   4   5   0     1812.25     1772.15     35.89 o
   5   5   0      293.89      366.80     13.03 o
   6   5   0      581.66      606.91     15.46 o
   7   5   0       37.00       35.22      4.68 o
   8   5   0        1.61        5.47      5.29 o
   9   5   0      266.87      245.66     11.68 o
  10   5   0      100.76       82.23     10.21 o
  11   5   0      339.65      350.89     11.94 o
  12   5   0      336.70      302.10     12.89 o
  13   5   0      515.49      461.29     18.62 o
  14   5   0       94.80      111.09     10.29 o
  15   5   0       15.74       23.63      8.60 o
  16   5   0        9.09       10.84      8.73 o
  17   5   0        8.86       14.01      9.27 o
  18   5   0        0.15        1.91      9.22 o
  19   5   0       10.51       19.10     10.44 o
   0   6   0      384.52      357.05     12.83 o
   1   6   0      278.85      244.84      7.46 o
   2   6   0       66.92       65.78      4.36 o
   3   6   0     1041.68     1193.52     27.93 o
   4   6   0      251.52      275.18     24.00 o
   5   6   0       81.18       93.00      6.58 o
   6   6   0       77.00       56.02      5.69 o
   7   6   0        1.12        0.95      4.57 o
   8   6   0       23.18        9.40      4.89 o
   9   6   0      151.30      189.97     13.03 o
  10   6   0       71.80       56.61      6.75 o
  11   6   0      107.30      108.54      7.96 o
  12   6   0      120.25      146.49     10.15 o
  13   6   0       36.05       33.28     10.88 o
  14   6   0      163.09      122.44     10.98 o
  15   6   0        9.17       16.05      8.99 o
  16   6   0       15.41       18.00      9.18 o
  17   6   0        8.10       18.31      9.43 o
  18   6   0       16.86       20.74     13.02 o
   1   7   0      133.76      155.11      6.71 o
   2   7   0        5.44        6.54      3.65 o
   3   7   0      807.84      800.44     20.27 o
   4   7   0      104.16      120.92      7.33 o
   5   7   0       16.91       33.82     11.79 o
   6   7   0      382.23      368.86     15.52 o
   7   7   0       40.70       48.59     10.96 o
   8   7   0        5.37       -4.16      5.38 o
   9   7   0       19.15       11.87      6.76 o
  10   7   0       40.23       36.11     12.41 o
  11   7   0      233.36      257.74     28.13 o
  12   7   0       82.12       74.71      9.14 o
  13   7   0       49.58       35.08      8.54 o
  14   7   0       32.46       25.85     11.03 o
  15   7   0        5.13       -0.99     10.04 o
  16   7   0        8.16       13.00     11.93 o
  17   7   0        1.53       -9.10     34.75 o
  18   7   0        7.98       22.20     13.00 o
   0   8   0     1181.44     1163.00     32.68 o
   1   8   0       55.93       52.29      5.27 o
   2   8   0      138.10      138.97      9.52 o
   3   8   0      173.06      192.31      9.71 o
   4   8   0       64.90       63.58      7.24 o
   5   8   0      538.10      533.54     16.45 o
   6   8   0      135.29      139.98      8.83 o
   7   8   0       11.21        7.10      7.65 o
   8   8   0       96.39       98.67     10.68 o
   9   8   0       74.58       81.14     13.45 o
  10   8   0       56.81       52.90      8.45 o
  11   8   0        7.65        5.08      7.46 o
  12   8   0       18.63       22.72     13.86 o
  13   8   0        9.77       11.11      9.10 o
  14   8   0       25.51       45.92     14.48 o
  15   8   0        1.51        6.96     12.39 o
  16   8   0        7.67       14.45     13.86 o
  17   8   0        1.56        3.80     13.31 o
   1   9   0      444.18      456.03     15.53 o
   2   9   0      326.43      364.62     13.66 o
   3   9   0       70.42       87.10      8.02 o
   4   9   0       65.32       60.60      7.45 o
   5   9   0      268.74      298.22     26.69 o
   6   9   0       35.57       50.67     12.00 o
   7   9   0       33.37       30.57      6.88 o
   8   9   0       50.88       54.30      9.60 o
   9   9   0      125.20      141.94     12.87 o
  10   9   0        7.41       21.75      7.94 o
  11   9   0       38.78       31.48      8.54 o
  12   9   0       12.43       35.30      9.05 o
  13   9   0        2.00       -8.22      9.01 o
  14   9   0       11.17       13.75      9.63 o
  15   9   0        4.28       10.99     12.78 o
  16   9   0        0.75        2.35     17.79 o
   0  10   0      215.04      212.66     20.69 o
   1  10   0      113.39      112.11     11.85 o
   2  10   0       35.83       40.16      9.35 o
   3  10   0       56.40       60.58      8.48 o
   4  10   0        1.16        6.26      6.70 o
   5  10   0      153.44      153.03     10.26 o
   6  10   0      104.91       87.83      8.88 o
   7  10   0       12.13        1.98      8.63 o
   8  10   0       64.93       71.82     11.40 o
   9  10   0       58.33       68.76     14.89 o
  10  10   0       39.36       37.58      9.02 o
  11  10   0        8.81        5.61      8.65 o
  12  10   0        4.27        6.75     10.55 o
  13  10   0       71.19       85.08     12.66 o
  14  10   0        4.67        3.20     10.44 o
   1  11   0        7.01       10.48      9.48 o
   2  11   0       66.05       88.61     11.55 o
   3  11   0       38.96       27.04      9.93 o
   4  11   0       44.22       46.57     10.38 o
   5  11   0       22.05       25.09      7.81 o
   6  11   0       14.10       12.26      7.42 o
   7  11   0       25.42       40.39      9.93 o
   8  11   0       17.80       21.39     10.48 o
   9  11   0       19.00       16.05     12.00 o
  10  11   0        8.79       28.23      9.94 o
  11  11   0       12.11       10.56     16.55 o
  12  11   0        4.36       -5.76      9.74 o
  13  11   0        9.25        8.69     21.72 o
   0  12   0       42.63       47.58     16.14 o
   1  12   0       32.91       25.73     19.86 o
   2  12   0       28.32       29.58     10.24 o
   3  12   0       43.23       61.04     11.55 o
   4  12   0        0.61       -6.28     10.09 o
   5  12   0       14.18       22.69     25.44 o
   6  12   0        2.58        0.00     14.89 o
   7  12   0       11.36      -14.07     14.07 o
   8  12   0        2.20        4.96     11.12 o
   9  12   0        4.70        7.97     10.90 o
  10  12   0        0.30        0.01     16.14 o
   1  13   0       14.24        9.43     11.11 o
   2  13   0        9.70       38.06     11.70 o
   3  13   0        7.74       24.44     11.36 o
   4  13   0       23.71       43.79     11.85 o
   5  13   0        7.10       21.00     13.03 o
   6  13   0        5.06       21.51     16.14 o
   7  13   0       17.90       29.79     17.38 o
   0  14   0       11.64       40.96     18.20 o
   1  14   0        5.38       -1.73     15.72 o
 -21   0   1        6.23      -13.24     19.86 o
 -20   0   1       27.22       66.61     20.27 o
 -19   0   1        5.42       -4.96     16.96 o
 -18   0   1      205.26      184.59     15.08 o
 -17   0   1      184.12      173.84     14.60 o
 -16   0   1      157.49      161.38     13.31 o
 -15   0   1       46.58       47.69      9.34 o
 -14   0   1       75.77       78.46     26.27 o
 -13   0   1      308.47      292.38     15.30 o
 -12   0   1      231.50      225.16     12.92 o
 -11   0   1       26.20       29.57      7.12 o
 -10   0   1       72.59       69.54     16.76 o
  -9   0   1      102.45      108.59     13.86 o
  -8   0   1     1759.33     1770.06     97.02 o
  -7   0   1      140.30      177.59      5.75 o
  -6   0   1     1208.09     1127.47     22.17 o
  -5   0   1     2469.80     2550.22     70.75 o
  -4   0   1     9731.35     9993.67    174.31 o
  -3   0   1     8211.68     7875.53    137.58 o
  -2   0   1     4088.74     3836.17     67.57 o
  -1   0   1     1168.35      763.75     16.96 o
   0   0   1     3644.04        6.62      1.65 o
   1   0   1     4688.47     5013.21    157.22 o
   2   0   1     5134.00     5092.87    109.57 o
   3   0   1        2.46        4.83      2.50 o
   4   0   1      964.82      994.32     19.51 o
   5   0   1     2242.34     2395.27     43.92 o
   6   0   1      895.30      926.96     18.97 o
   7   0   1      845.59      836.70     17.90 o
   8   0   1      685.82      767.75     17.38 o
   9   0   1      565.99      549.23     13.59 o
  10   0   1       17.69       25.07      4.51 o
  11   0   1      123.58      142.12     10.34 o
  12   0   1      256.48      225.00     12.82 o
  13   0   1       12.14       13.46      7.73 o
  14   0   1       70.29       93.40     10.44 o
  15   0   1      117.09      113.14     11.43 o
  16   0   1       18.10       32.20      9.49 o
  17   0   1       22.71       17.65     14.69 o
  18   0   1       64.69       53.37     18.20 o
  19   0   1        7.08       12.00     16.14 o
  20   0   1        4.25       15.72     18.62 o
 -21   1   1        1.48        3.79     13.60 o
 -20   1   1        2.06       -3.52      9.70 o
 -19   1   1       21.83       18.58      9.24 o
 -18   1   1       31.07       31.95     11.00 o
 -17   1   1        1.61       -2.44      7.90 o
 -16   1   1       21.14       23.29      6.53 o
 -15   1   1       38.42       48.23      9.21 o
 -14   1   1      258.18      272.07     10.91 o
 -13   1   1       99.88      101.75      7.24 o
 -12   1   1       15.58       27.65      6.57 o
 -11   1   1      280.62      293.76      7.95 o
 -10   1   1      211.94      235.02      6.86 o
  -9   1   1      616.61      677.73     12.90 o
  -8   1   1      947.28      946.21     18.33 o
  -7   1   1      502.79      558.55     10.54 o
  -6   1   1      776.91      752.25     12.89 o
  -5   1   1      127.71      135.29      5.49 o
  -4   1   1      789.84      838.68     17.97 o
  -3   1   1      854.47      794.57     14.04 o
  -2   1   1     5935.42     5920.11     73.14 o
  -1   1   1     4281.76     4445.30     55.63 o
   0   1   1     7689.62     7696.15    117.90 o
   1   1   1      496.04      583.91      8.73 o
   2   1   1     4243.05     4272.22     58.52 o
   3   1   1     5337.38     5280.35     80.17 o
   4   1   1     2772.76     2832.17     44.70 o
   5   1   1       26.35       23.64      3.18 o
   6   1   1      490.48      450.61      8.76 o
   7   1   1     1710.31     1635.65     25.11 o
   8   1   1      263.24      270.19      7.01 o
   9   1   1      280.71      289.05      8.48 o
  10   1   1     1122.82     1119.91     19.48 o
  11   1   1      101.07      121.71      9.93 o
  12   1   1       37.41       51.81      5.91 o
  13   1   1       36.40       46.90      6.15 o
  14   1   1        4.42        8.40      5.69 o
  15   1   1      178.51      148.62      8.85 o
  16   1   1      500.89      516.07     19.07 o
  17   1   1       69.79       64.40      9.37 o
  18   1   1        5.90       -1.10      8.51 o
  19   1   1       17.89        7.38      9.54 o
  20   1   1        1.83       17.38     13.16 o
 -20   2   1       12.03       14.38      9.85 o
 -19   2   1       27.48       28.26      9.76 o
 -18   2   1       34.51       40.99      9.96 o
 -17   2   1       56.05       48.70      8.84 o
 -16   2   1      166.29      148.03     11.42 o
 -15   2   1       67.65       72.35      9.01 o
 -14   2   1      104.89      112.19      7.93 o
 -13   2   1      163.28      147.81      8.29 o
 -12   2   1      393.37      400.37     12.21 o
 -11   2   1      414.35      449.63     10.56 o
 -10   2   1      630.94      568.09     12.06 o
  -9   2   1      209.02      206.79      6.38 o
  -8   2   1      137.57      154.04      5.31 o
  -7   2   1      452.66      473.86      9.60 o
  -6   2   1      352.28      366.64     10.35 o
  -5   2   1      136.81      144.48      3.65 o
  -4   2   1     6400.80     6263.60     78.08 o
  -3   2   1     2272.57     2132.11     31.35 o
  -2   2   1    12661.01    12752.38    194.41 o
  -1   2   1    14257.59    14218.83    216.78 o
   0   2   1     6407.68     6349.95     97.71 o
   1   2   1     2825.60     2912.03     45.64 o
   2   2   1     9304.48     9422.54    141.96 o
   3   2   1     8987.94     9116.51    137.65 o
   4   2   1     2538.53     2430.97     34.45 o
   5   2   1     1212.99     1074.03     16.51 o
   6   2   1     1537.06     1533.79     26.09 o
   7   2   1     2621.00     2614.31     46.44 o
   8   2   1      766.96      827.49     14.88 o
   9   2   1       95.71      113.66      5.09 o
  10   2   1      560.30      629.99     16.42 o
  11   2   1      476.67      496.82     11.44 o
  12   2   1      158.04      138.34      7.65 o
  13   2   1      124.85      122.84      9.38 o
  14   2   1       71.41       82.37      9.14 o
  15   2   1       88.17       81.00      9.38 o
  16   2   1       47.40       42.94      8.70 o
  17   2   1       20.63       23.79      8.92 o
  18   2   1       19.88       30.78     13.13 o
  19   2   1       35.62       25.69      9.75 o
  20   2   1        3.82       10.91     10.26 o
 -20   3   1       27.25       28.01     12.71 o
 -19   3   1        2.84       22.26     10.45 o
 -18   3   1        0.42        6.76      8.64 o
 -17   3   1        6.47       -3.64      8.14 o
 -16   3   1       10.96        9.30      7.93 o
 -15   3   1      118.88      137.04     16.60 o
 -14   3   1      152.80      138.82     12.83 o
 -13   3   1      118.09      116.88      9.64 o
 -12   3   1      306.64      305.67     12.84 o
 -11   3   1      198.78      227.07      7.63 o
 -10   3   1      254.91      270.48      7.90 o
  -9   3   1      403.97      418.60      9.59 o
  -8   3   1      175.00      181.92      5.97 o
  -7   3   1      139.68      125.18      4.89 o
  -6   3   1     1404.99     1639.19     23.29 o
  -5   3   1      653.76      653.34     10.33 o
  -4   3   1     1487.65     1563.15     26.14 o
  -3   3   1     3343.36     3351.09     53.99 o
  -2   3   1      708.80      647.42     12.14 o
  -1   3   1      464.54      515.27     10.09 o
   0   3   1     5810.22     5873.87     90.98 o
   1   3   1     4203.37     4077.73     63.92 o
   2   3   1     1593.66     1713.56     32.83 o
   3   3   1     3391.73     3039.73     47.77 o
   4   3   1      822.05      798.21     14.70 o
   5   3   1     1311.58     1338.96     23.09 o
   6   3   1      656.57      685.41     18.11 o
   7   3   1     1126.40     1174.53     17.22 o
   8   3   1        5.87        4.08      3.22 o
   9   3   1      241.98      242.38      7.16 o
  10   3   1       12.47        4.46      3.92 o
  11   3   1       32.37       34.57      4.66 o
  12   3   1      574.53      582.00     15.28 o
  13   3   1       81.03       94.31     15.01 o
  14   3   1      313.40      302.07     14.22 o
  15   3   1        2.38        2.45     10.05 o
  16   3   1       23.80       30.05      8.33 o
  17   3   1        1.25        0.03      8.24 o
  18   3   1        1.10       -5.93      9.22 o
  19   3   1        3.49       12.58      9.78 o
  20   3   1        0.26       17.44     10.54 o
 -20   4   1       23.48       17.08     10.98 o
 -19   4   1       12.59        4.43      9.74 o
 -18   4   1        4.38        8.74      9.41 o
 -17   4   1       57.82       64.00     10.38 o
 -16   4   1        4.62        8.78      7.96 o
 -15   4   1       62.49       35.38      8.92 o
 -14   4   1      123.33      113.15     10.30 o
 -13   4   1      268.86      303.20     14.13 o
 -12   4   1       82.26       81.45      7.19 o
 -11   4   1      256.54      269.31     10.19 o
 -10   4   1      419.91      472.12     10.91 o
  -9   4   1      121.63      118.04      5.36 o
  -8   4   1      331.42      330.83      7.09 o
  -7   4   1      708.74      710.02     11.73 o
  -6   4   1      800.48      852.41     13.48 o
  -5   4   1      267.68      336.20      7.95 o
  -4   4   1     5101.94     5417.85     84.97 o
  -3   4   1     1038.44      970.08     17.55 o
  -2   4   1      710.45      735.52     19.65 o
  -1   4   1     1729.27     1843.41     30.72 o
   0   4   1       22.76       24.85      2.93 o
   1   4   1      198.76      168.75     19.03 o
   2   4   1     2255.76     2141.68     35.10 o
   3   4   1     1898.77     1728.84     38.06 o
   4   4   1     1017.92     1137.31     23.88 o
   5   4   1     1240.52     1396.03     24.47 o
   6   4   1      630.39      743.88     21.85 o
   7   4   1      781.30      856.27     16.71 o
   8   4   1      593.06      606.49     12.13 o
   9   4   1       88.11       90.31      6.56 o
  10   4   1      288.34      300.03     10.47 o
  11   4   1       64.74       65.49      6.90 o
  12   4   1       72.99       63.45      6.86 o
  13   4   1      161.10      187.13     17.97 o
  14   4   1      129.14      160.59     11.17 o
  15   4   1       14.76       16.41      8.08 o
  16   4   1       39.43       30.96      8.92 o
  17   4   1       61.29       68.42     18.37 o
  18   4   1       10.69        4.72      9.16 o
  19   4   1        7.71       12.89     10.91 o
 -19   5   1        3.64       13.56     10.27 o
 -18   5   1        6.87       15.17      9.40 o
 -17   5   1        0.32        5.86      8.82 o
 -16   5   1        1.40       -3.42      8.07 o
 -15   5   1       17.84       10.70      7.99 o
 -14   5   1        0.85        7.48      7.36 o
 -13   5   1      611.32      602.88     17.28 o
 -12   5   1      109.92      121.90      8.21 o
 -11   5   1      640.68      685.06     22.70 o
 -10   5   1       21.97       19.94      5.46 o
  -9   5   1      226.07      222.11      8.98 o
  -8   5   1      830.42      841.79     15.78 o
  -7   5   1      122.97      127.67      6.06 o
  -6   5   1     1830.99     2083.50     74.68 o
  -5   5   1     1199.09     1146.78     24.95 o
  -4   5   1     1572.50     1438.90     25.39 o
  -3   5   1     1659.82     1839.51     31.59 o
  -2   5   1      671.37      672.52     13.60 o
  -1   5   1       30.42       39.55      5.38 o
   0   5   1      168.62      167.61      9.52 o
   1   5   1      799.44      873.51     16.67 o
   2   5   1     2898.25     3236.30     52.51 o
   3   5   1     1094.47     1243.27     55.23 o
   4   5   1      220.19      275.48     25.24 o
   5   5   1      566.94      647.33     19.65 o
   6   5   1      462.43      482.63     13.46 o
   7   5   1      420.54      386.61     13.99 o
   8   5   1       61.38       84.75      6.92 o
   9   5   1      551.44      502.17     15.58 o
  10   5   1       68.65       79.77      6.92 o
  11   5   1       16.91       12.94      5.79 o
  12   5   1       78.79       91.87     12.78 o
  13   5   1      258.67      299.96     14.31 o
  14   5   1      125.18      126.26     10.91 o
  15   5   1      131.66      113.42     10.96 o
  16   5   1       23.55       19.71      8.97 o
  17   5   1        6.89       10.07      9.44 o
  18   5   1        9.78       15.97     12.42 o
  19   5   1       10.77        6.15     16.55 o
 -19   6   1       29.08       54.84     11.55 o
 -18   6   1       18.26       18.80     15.16 o
 -17   6   1        1.54       10.91      9.20 o
 -16   6   1       29.29       35.51      9.22 o
 -15   6   1       13.06       25.31      8.91 o
 -14   6   1      164.06      169.86     15.35 o
 -13   6   1        2.34       -0.53      6.33 o
 -12   6   1       57.09       53.46      7.04 o
 -11   6   1      144.63      136.78      8.64 o
 -10   6   1      102.11       92.41      9.72 o
  -9   6   1      235.99      222.53     10.87 o
  -8   6   1      277.67      299.23     16.96 o
  -7   6   1      292.35      303.20     10.84 o
  -6   6   1      220.42      230.77      9.40 o
  -5   6   1      233.81      210.59      9.26 o
  -4   6   1      877.33      965.78     26.69 o
  -3   6   1      484.18      456.21     11.38 o
  -2   6   1        0.86        4.09      3.47 o
  -1   6   1        7.83        9.52      3.22 o
   0   6   1      323.42      309.91      8.48 o
   1   6   1      292.58      293.52     10.96 o
   2   6   1       54.05       60.05      4.17 o
   3   6   1      474.06      518.04     14.46 o
   4   6   1      578.21      538.50     15.08 o
   5   6   1       60.80       45.26      5.51 o
   6   6   1      536.61      579.66     15.90 o
   7   6   1      324.39      333.46     11.53 o
   8   6   1       80.53       73.92      6.12 o
   9   6   1      102.02      116.18     10.24 o
  10   6   1      141.43      152.14      8.51 o
  11   6   1      159.61      159.12      8.98 o
  12   6   1      790.91      805.45     25.04 o
  13   6   1       97.40      112.28      8.70 o
  14   6   1        5.14       -6.96      9.80 o
  15   6   1       21.41       18.24      8.64 o
  16   6   1       60.99       65.70     16.34 o
  17   6   1        7.14       12.17     11.93 o
  18   6   1        1.98       -7.76     31.03 o
 -18   7   1        1.22       10.99     18.82 o
 -17   7   1       48.06       47.08     17.17 o
 -16   7   1        0.24       -5.02     10.92 o
 -15   7   1        7.24        3.18     10.83 o
 -14   7   1       29.23       23.72     10.90 o
 -13   7   1      100.21      105.22     10.02 o
 -12   7   1       51.34       25.05     11.38 o
 -11   7   1       56.99       81.45      8.94 o
 -10   7   1      376.06      354.47     14.69 o
  -9   7   1       82.70       87.95      9.93 o
  -8   7   1       33.81       29.62     12.62 o
  -7   7   1       98.80       96.76      7.33 o
  -6   7   1       24.68       18.55      5.58 o
  -5   7   1      160.57      152.71     12.00 o
  -4   7   1      315.67      361.86     12.46 o
  -3   7   1       64.99       49.20      8.27 o
  -2   7   1      328.57      346.82     13.24 o
  -1   7   1      141.89      144.06     10.55 o
   0   7   1      188.14      175.42      6.87 o
   1   7   1      375.24      396.84     10.52 o
   2   7   1      169.75      174.51     15.72 o
   3   7   1       28.84       40.68      5.69 o
   4   7   1      111.17      105.63      8.27 o
   5   7   1       65.91       64.01      6.44 o
   6   7   1      300.51      302.95     12.41 o
   7   7   1        3.38       -0.06      5.38 o
   8   7   1        7.86        6.01      5.58 o
   9   7   1      189.89      227.63     14.04 o
  10   7   1       50.84       65.77     10.96 o
  11   7   1       22.61       30.79      7.94 o
  12   7   1      158.91      135.76     15.93 o
  13   7   1      247.63      285.73     14.62 o
  14   7   1       24.32       38.24     11.40 o
  15   7   1       15.47       13.23     11.33 o
  16   7   1        0.74        1.69     17.38 o
  17   7   1        4.82       -9.11     14.69 o
 -17   8   1        0.82      -17.38     17.38 o
 -16   8   1        7.19       14.39     15.10 o
 -15   8   1       46.54       41.33     12.52 o
 -14   8   1        0.62       -0.59      8.54 o
 -13   8   1       24.07       20.97     14.89 o
 -12   8   1       44.49       31.18      8.65 o
 -11   8   1        1.20        7.61      7.54 o
 -10   8   1       78.17       93.90      9.44 o
  -9   8   1      175.90      186.80     22.55 o
  -8   8   1      102.22      107.18      9.24 o
  -7   8   1       72.42       60.73      7.33 o
  -6   8   1       23.54       27.32      6.01 o
  -5   8   1       16.36       18.07      6.01 o
  -4   8   1      117.53      110.80      9.93 o
  -3   8   1       12.39        6.21      8.48 o
  -2   8   1      271.05      277.84     11.15 o
  -1   8   1       21.24        9.93      4.39 o
   0   8   1      828.77      794.32     17.41 o
   1   8   1      583.20      590.44     14.17 o
   2   8   1      112.77      113.19      7.64 o
   3   8   1        6.95        6.95      7.24 o
   4   8   1       45.06       59.04      8.48 o
   5   8   1       82.17       72.38      7.08 o
   6   8   1       16.12       24.53      7.03 o
   7   8   1       31.15       23.56     12.62 o
   8   8   1      137.23      115.75     11.12 o
   9   8   1        3.41       -0.65      7.75 o
  10   8   1      130.61      123.88     10.18 o
  11   8   1       63.58       45.13      8.72 o
  12   8   1        4.89        8.59      8.15 o
  13   8   1       33.43       24.10      8.65 o
  14   8   1        8.11        7.94     25.65 o
  15   8   1        7.99        9.22     11.32 o
  16   8   1       22.06       14.60     25.24 o
  17   8   1        5.82       19.29     14.11 o
 -16   9   1       18.73       22.61     13.69 o
 -15   9   1        4.58       20.58     15.72 o
 -14   9   1       25.91       45.31      9.94 o
 -13   9   1        5.86        5.90      8.84 o
 -12   9   1       11.54       12.65      8.42 o
 -11   9   1       41.30       50.29      8.94 o
 -10   9   1        5.99        3.36      7.46 o
  -9   9   1       28.19       33.40      8.05 o
  -8   9   1       59.04       59.89      9.80 o
  -7   9   1      107.25      102.64      8.71 o
  -6   9   1       51.73       58.47      7.33 o
  -5   9   1       46.03       54.65      7.65 o
  -4   9   1      770.50      781.65     22.03 o
  -3   9   1       86.28       77.85      7.82 o
  -2   9   1      588.48      578.88     17.90 o
  -1   9   1       95.65       91.02      8.02 o
   0   9   1      129.90      144.32      9.02 o
   1   9   1       56.67       52.60      7.33 o
   2   9   1      207.08      203.89     15.72 o
   3   9   1      300.77      310.42     12.77 o
   4   9   1      112.32      111.40      8.33 o
   5   9   1       39.39       31.85      6.64 o
   6   9   1       47.47       41.88     12.62 o
   7   9   1      122.75      108.88     15.52 o
   8   9   1      261.10      271.03     16.38 o
   9   9   1      143.73      171.43     13.89 o
  10   9   1        7.37        4.73      7.94 o
  11   9   1        1.93       18.91      8.65 o
  12   9   1        4.86        5.19      8.54 o
  13   9   1        1.29       -8.96      9.01 o
  14   9   1       10.97       -1.71      9.93 o
  15   9   1       48.04       76.67     14.71 o
 -14  10   1        3.47       12.18     10.53 o
 -13  10   1       13.34       22.43      9.63 o
 -12  10   1        1.20       -6.43     12.00 o
 -11  10   1        0.09       10.39      8.75 o
 -10  10   1       43.56       45.66      9.24 o
  -9  10   1        0.09        0.41      7.95 o
  -8  10   1       60.06       56.05     10.23 o
  -7  10   1       40.11       55.77     15.10 o
  -6  10   1        5.03        4.22     13.03 o
  -5  10   1        8.41       11.67      8.69 o
  -4  10   1      151.27      146.24     10.02 o
  -3  10   1      207.58      223.46     22.76 o
  -2  10   1       52.98       38.56      9.50 o
  -1  10   1      460.96      471.44     43.44 o
   0  10   1       34.64       29.06     23.58 o
   1  10   1       19.73       17.74      9.72 o
   2  10   1      149.55      151.24      9.77 o
   3  10   1      200.02      210.50     17.38 o
   4  10   1       39.39       52.14      7.57 o
   5  10   1       28.97       27.24     17.79 o
   6  10   1       56.27       40.46      7.64 o
   7  10   1       28.79       52.13     14.48 o
   8  10   1       21.43       18.05      9.48 o
   9  10   1        2.77        0.99     18.41 o
  10  10   1        0.60        7.35     12.62 o
  11  10   1       21.34       20.54      9.24 o
  12  10   1        3.19       15.12      9.05 o
  13  10   1       34.82       54.65     11.03 o
  14  10   1        4.65       -6.90     10.53 o
 -13  11   1        9.29       12.75     19.45 o
 -12  11   1        0.81       13.88     10.64 o
 -11  11   1       19.15       20.65     10.96 o
 -10  11   1       16.17        9.04     10.94 o
  -9  11   1        8.38       -2.49     13.86 o
  -8  11   1        9.33       42.01     10.52 o
  -7  11   1       34.89       28.69     10.23 o
  -6  11   1      134.72      144.79     11.21 o
  -5  11   1       23.06       30.74      8.02 o
  -4  11   1       20.01       23.92      9.93 o
  -3  11   1       14.34       15.40      9.50 o
  -2  11   1       27.18       16.95     18.41 o
  -1  11   1       59.41       73.84     10.97 o
   0  11   1       24.84       50.13     10.23 o
   1  11   1       30.39       34.35     10.23 o
   2  11   1       11.04       11.79      9.07 o
   3  11   1       51.97       63.41     10.94 o
   4  11   1        2.09        3.39      9.21 o
   5  11   1       11.72       14.39      7.50 o
   6  11   1       33.68       28.11     12.41 o
   7  11   1        9.93       22.80      9.80 o
   8  11   1       34.68       42.40     10.94 o
   9  11   1       30.70       18.45     10.94 o
  10  11   1       22.27       45.53      9.93 o
  11  11   1        5.29       11.91      9.84 o
  12  11   1        0.44        8.23     10.34 o
 -11  12   1       11.06       10.34     16.96 o
 -10  12   1        5.72       16.96     11.99 o
  -9  12   1       22.72       14.00     23.38 o
  -8  12   1        3.04        4.02     10.52 o
  -7  12   1       33.39       40.96     17.38 o
  -6  12   1       23.88       36.21     11.55 o
  -5  12   1        0.64       -2.14     11.17 o
  -4  12   1       22.89       18.00     10.68 o
  -3  12   1        7.06        9.32      9.64 o
  -2  12   1        0.92       -0.04     16.76 o
  -1  12   1       14.99       30.88     13.03 o
   0  12   1       59.46       47.52     11.40 o
   1  12   1        4.26       13.28     12.41 o
   2  12   1       17.57       20.32      9.50 o
   3  12   1       36.21       42.03     11.26 o
   4  12   1       10.21       18.89     10.81 o
   5  12   1        9.51        9.85     10.09 o
   6  12   1       30.24       46.75     16.14 o
   7  12   1       14.46       23.41     15.10 o
   8  12   1       14.49       13.86     11.12 o
   9  12   1        6.45        6.58     11.53 o
  10  12   1        5.93       32.45     12.54 o
  -8  13   1        8.97        4.14     16.96 o
  -7  13   1       10.58        9.52     16.14 o
  -6  13   1       34.22       27.31     17.38 o
  -5  13   1        8.07       16.40     11.60 o
  -4  13   1       14.94       24.51     11.85 o
  -3  13   1        6.77       10.67     11.36 o
  -2  13   1        5.14        0.43     10.94 o
  -1  13   1        4.55        0.21     10.82 o
   0  13   1        6.02       26.17     11.11 o
   1  13   1        4.19       11.87     11.40 o
   2  13   1        4.68       15.42     11.58 o
   3  13   1       13.08        6.41     11.12 o
   4  13   1        2.19       -5.59     10.55 o
   5  13   1       26.41        2.13     13.03 o
   6  13   1        0.29       -0.83     16.55 o
   7  13   1        1.17       19.45     16.96 o
  -1  14   1        0.68      -11.90     11.90 o
   0  14   1        1.85       -5.85     11.98 o
   1  14   1        9.99       11.34     16.55 o
 -21   0   2        1.73        9.52     20.27 o
 -20   0   2        8.35       -2.48     17.38 o
 -19   0   2       84.41       71.44     12.90 o
 -18   0   2        8.54       -9.48      9.48 o
 -17   0   2        0.85      -10.69     13.45 o
 -16   0   2       39.63       24.22      9.54 o
 -15   0   2       62.76       61.56     10.04 o
 -14   0   2      322.83      353.83     21.31 o
 -13   0   2       73.70       68.63      9.44 o
 -12   0   2        8.90       11.46     15.72 o
 -11   0   2      158.08      186.73     11.42 o
 -10   0   2       52.41       34.53      6.76 o
  -9   0   2     3734.54     4004.41     92.47 o
  -8   0   2     1491.38     1486.09     29.43 o
  -7   0   2     3079.45     3154.02     57.76 o
  -6   0   2      438.28      443.59     10.46 o
  -5   0   2      122.59      117.66     11.38 o
  -4   0   2      388.46      378.60      8.95 o
  -3   0   2     4704.21     4440.73     95.78 o
  -2   0   2     1636.58     1450.49     61.23 o
  -1   0   2     7320.28     7446.49    161.24 o
   0   0   2     7256.74     7222.13    226.31 o
   1   0   2      167.49      191.14      8.27 o
   2   0   2    41778.64    41373.34   1280.09 o
   3   0   2     5081.49     5120.78    161.77 o
   4   0   2      874.40      966.84     39.30 o
   5   0   2     1186.40     1431.22     43.44 o
   6   0   2     7509.21     7493.31    132.21 o
   7   0   2     1094.50      932.57     19.89 o
   8   0   2      183.96      187.50      9.31 o
   9   0   2     1098.56     1113.42     23.79 o
  10   0   2       65.72       73.23      8.90 o
  11   0   2      629.99      681.39     23.19 o
  12   0   2       17.65       28.08     28.55 o
  13   0   2        0.02        8.27      7.39 o
  14   0   2       94.85       76.60     19.45 o
  15   0   2      185.54      219.60     14.37 o
  16   0   2       22.20       18.10      9.44 o
  17   0   2       19.92       26.80     10.34 o
  18   0   2        0.53      -16.14     16.14 o
  19   0   2        1.59      -15.72     15.72 o
  20   0   2        1.34      -17.38     17.38 o
 -21   1   2        0.30       -0.11     13.31 o
 -20   1   2       19.91       28.97     10.42 o
 -19   1   2       50.10       60.90     10.28 o
 -18   1   2       13.32        8.72     10.13 o
 -17   1   2       50.46       49.18      7.62 o
 -16   1   2       12.55       12.74      7.85 o
 -15   1   2       72.69       82.54      7.70 o
 -14   1   2      147.53      140.01      9.85 o
 -13   1   2      332.78      319.75     11.94 o
 -12   1   2      485.73      478.95     13.50 o
 -11   1   2        3.96        3.09      3.65 o
 -10   1   2      725.39      768.46     14.53 o
  -9   1   2      654.68      746.31     13.89 o
  -8   1   2     1348.69     1436.68     22.78 o
  -7   1   2     1217.47     1260.50     24.72 o
  -6   1   2      702.41      717.11     16.54 o
  -5   1   2     3358.56     3514.01     49.44 o
  -4   1   2      614.37      573.18      9.86 o
  -3   1   2     1417.45     1340.46     27.05 o
  -2   1   2    13604.77    13514.70    204.74 o
  -1   1   2     5442.03     5514.97     75.81 o
   0   1   2     1293.10     1202.17     23.79 o
   1   1   2    12816.68    12304.26    187.23 o
   2   1   2    11228.37    11293.92    169.75 o
   3   1   2     7426.76     7277.18     99.13 o
   4   1   2     1509.93     1572.44     26.04 o
   5   1   2      325.02      335.84      8.90 o
   6   1   2       77.82       75.00      4.15 o
   7   1   2      784.77      840.76     14.66 o
   8   1   2      407.93      393.12      8.60 o
   9   1   2      273.14      279.01      9.61 o
  10   1   2      661.48      669.99     13.52 o
  11   1   2      328.39      328.40     10.65 o
  12   1   2       20.23       21.64      5.33 o
  13   1   2      182.55      162.95      8.53 o
  14   1   2      105.73      100.64      7.65 o
  15   1   2      135.30      139.50      8.85 o
  16   1   2       26.55       29.92     11.93 o
  17   1   2       32.56       25.43      8.57 o
  18   1   2      102.24      101.99     19.75 o
  19   1   2       12.42       22.45     25.03 o
  20   1   2        1.31       -1.83     15.31 o
 -21   2   2        0.09       18.46     14.03 o
 -20   2   2       32.00       33.75     10.54 o
 -19   2   2       10.86       20.81      9.34 o
 -18   2   2       32.35       45.64      9.37 o
 -17   2   2       27.25       27.15      8.51 o
 -16   2   2        7.81       -7.20      7.48 o
 -15   2   2       84.63       68.16      7.50 o
 -14   2   2       45.02       36.50      6.33 o
 -13   2   2      424.77      422.18     13.03 o
 -12   2   2      229.76      230.27      9.31 o
 -11   2   2      369.00      383.64      9.69 o
 -10   2   2     1236.38     1208.13     20.83 o
  -9   2   2      538.69      577.91     11.81 o
  -8   2   2      604.74      617.85     23.69 o
  -7   2   2      950.52      952.07     16.10 o
  -6   2   2     1284.95     1341.29     23.23 o
  -5   2   2       36.64       31.21      2.42 o
  -4   2   2       75.26       66.49      2.83 o
  -3   2   2    10305.77    10905.04    226.30 o
  -2   2   2    10036.78    10440.58    141.59 o
  -1   2   2    15268.58    15115.73    203.97 o
   0   2   2     5520.02     5301.48     82.06 o
   1   2   2    14389.98    14507.08    221.17 o
   2   2   2     9707.03    10162.84    137.92 o
   3   2   2    11562.42    11545.95    156.62 o
   4   2   2     1242.73     1182.23     20.43 o
   5   2   2       66.68       58.06      2.82 o
   6   2   2      141.65      149.82      5.25 o
   7   2   2     3120.54     3170.91     46.01 o
   8   2   2      592.51      665.52     12.82 o
   9   2   2      588.21      622.80     15.77 o
  10   2   2       24.50       37.08      4.36 o
  11   2   2      171.39      146.66      6.46 o
  12   2   2       12.53       17.14      5.33 o
  13   2   2      104.35      105.22      7.41 o
  14   2   2      309.43      339.45     17.40 o
  15   2   2       30.40       28.60      8.33 o
  16   2   2       38.18       51.76      8.92 o
  17   2   2       38.54       51.90      9.60 o
  18   2   2        1.18       -8.67      8.67 o
  19   2   2        9.16       14.70     11.75 o
  20   2   2        0.29       15.87     10.56 o
 -20   3   2       28.89       50.12     11.32 o
 -19   3   2       25.90       16.57     22.42 o
 -18   3   2       43.63       53.11     10.40 o
 -17   3   2       38.19       16.43      8.54 o
 -16   3   2       47.23       37.93      8.63 o
 -15   3   2        6.97       11.15     11.11 o
 -14   3   2      374.93      335.46     14.95 o
 -13   3   2      411.66      433.96     13.16 o
 -12   3   2      350.31      329.49      9.65 o
 -11   3   2      534.14      512.71     11.84 o
 -10   3   2      324.05      339.99      8.96 o
  -9   3   2      203.81      197.44      8.51 o
  -8   3   2      163.11      162.62      5.73 o
  -7   3   2      360.20      384.82      9.66 o
  -6   3   2      870.40      920.06     14.04 o
  -5   3   2     2043.80     2089.51     32.14 o
  -4   3   2      163.73      149.08      5.53 o
  -3   3   2      748.91      841.17     17.86 o
  -2   3   2      119.55      102.44      3.94 o
  -1   3   2      331.70      299.81      7.02 o
   0   3   2     2024.46     2005.13     63.92 o
   1   3   2     2323.35     2222.37     35.98 o
   2   3   2     2936.64     2966.86     54.94 o
   3   3   2      883.09      936.58     24.35 o
   4   3   2     1001.82      920.11     16.59 o
   5   3   2       83.37       82.75      4.13 o
   6   3   2     1253.57     1295.67     20.06 o
   7   3   2       95.97       97.65      3.85 o
   8   3   2      554.71      572.67     11.62 o
   9   3   2       13.35        8.59      3.65 o
  10   3   2      256.16      251.37      7.81 o
  11   3   2       24.34       18.89      5.50 o
  12   3   2      674.83      647.00     30.21 o
  13   3   2       37.07       52.69      8.57 o
  14   3   2        0.49        1.46      9.41 o
  15   3   2      375.39      371.33     16.33 o
  16   3   2       20.77       31.97     12.22 o
  17   3   2       32.14       38.70     11.27 o
  18   3   2       17.68       25.48      9.68 o
  19   3   2        3.03       -7.08      9.86 o
  20   3   2        1.54        3.59     13.88 o
 -20   4   2       17.34       25.09     10.95 o
 -19   4   2       41.92       41.63     10.90 o
 -18   4   2        3.86       11.26     10.46 o
 -17   4   2        2.83        9.22     12.71 o
 -16   4   2        4.14        7.63      9.42 o
 -15   4   2        9.14       18.15      7.54 o
 -14   4   2      206.12      186.93     11.85 o
 -13   4   2       48.24       55.18     11.84 o
 -12   4   2      362.78      341.50     21.69 o
 -11   4   2      245.07      249.04     12.48 o
 -10   4   2      345.00      376.38      9.62 o
  -9   4   2      174.07      184.56      6.46 o
  -8   4   2      845.83      848.81     13.73 o
  -7   4   2       93.65       96.97      5.02 o
  -6   4   2     1430.75     1514.89     23.69 o
  -5   4   2      643.71      719.84     12.80 o
  -4   4   2      622.10      676.70     21.98 o
  -3   4   2      635.17      784.65     16.04 o
  -2   4   2     2613.23     2694.16     43.88 o
  -1   4   2       18.10        9.52      2.93 o
   0   4   2      310.40      327.30      9.72 o
   1   4   2       71.94       80.72      3.77 o
   2   4   2     1177.61     1202.58     40.96 o
   3   4   2       10.39        0.65      4.47 o
   4   4   2     1734.69     1756.66     29.64 o
   5   4   2     1176.96     1243.84     25.59 o
   6   4   2      595.92      598.39     12.79 o
   7   4   2       58.75       57.50      4.54 o
   8   4   2      104.66      117.49      8.29 o
   9   4   2       21.63       28.47      5.77 o
  10   4   2      854.17      853.19     19.30 o
  11   4   2     1134.49     1148.86     39.48 o
  12   4   2       65.13       52.84      7.83 o
  13   4   2      172.74      173.73     11.49 o
  14   4   2      176.71      159.17     11.58 o
  15   4   2        2.61       -7.89      7.89 o
  16   4   2       88.62      105.72     10.76 o
  17   4   2       11.20       17.85      9.16 o
  18   4   2        6.03       21.84      9.73 o
  19   4   2       29.39       26.17     10.47 o
 -19   5   2        9.10       -9.25     10.86 o
 -18   5   2       15.68       29.60      9.48 o
 -17   5   2       24.75       13.77      9.14 o
 -16   5   2       24.47       19.94      8.19 o
 -15   5   2      103.99      113.94     10.58 o
 -14   5   2      158.30      189.33     26.49 o
 -13   5   2       78.81       73.60      7.42 o
 -12   5   2      289.82      270.05     10.89 o
 -11   5   2      152.86      145.69      8.23 o
 -10   5   2       53.45       55.48      6.64 o
  -9   5   2       69.19       79.19      6.31 o
  -8   5   2      870.06      858.91     15.54 o
  -7   5   2      505.13      563.21     11.21 o
  -6   5   2      530.18      591.20     11.48 o
  -5   5   2      274.04      281.74      7.91 o
  -4   5   2        7.36        6.62      3.55 o
  -3   5   2     2293.28     2401.54     46.75 o
  -2   5   2      613.62      698.52     14.19 o
  -1   5   2      270.96      284.28      7.61 o
   0   5   2      576.39      551.02     11.85 o
   1   5   2      950.78      972.99     18.28 o
   2   5   2     2804.48     2923.43     47.83 o
   3   5   2      332.57      340.71     10.71 o
   4   5   2     1692.88     1699.83     34.90 o
   5   5   2     1765.78     1886.28     38.27 o
   6   5   2      235.42      256.25      8.32 o
   7   5   2      572.89      506.41     12.13 o
   8   5   2      374.42      359.65      9.97 o
   9   5   2      149.56      150.50      8.88 o
  10   5   2      735.45      767.91     18.48 o
  11   5   2       75.93       67.27      7.55 o
  12   5   2      773.72      731.88     18.69 o
  13   5   2        4.42        3.47      7.97 o
  14   5   2       52.43       62.96      9.70 o
  15   5   2       19.95       11.25      8.57 o
  16   5   2        0.02       -8.92      8.92 o
  17   5   2        3.43       14.70     11.23 o
  18   5   2       11.04       27.59     17.79 o
  19   5   2        1.88      -11.99     12.72 o
 -19   6   2       11.13        4.69     10.74 o
 -18   6   2        8.18       23.41     10.59 o
 -17   6   2       34.47       56.39     10.02 o
 -16   6   2        4.01        9.09      8.48 o
 -15   6   2       94.07      122.99     11.09 o
 -14   6   2       14.72       28.30      8.11 o
 -13   6   2       37.41       36.36      6.79 o
 -12   6   2      255.62      245.45     10.69 o
 -11   6   2      264.20      236.93     11.78 o
 -10   6   2      132.64      132.25      9.49 o
  -9   6   2       22.38       23.78      6.16 o
  -8   6   2       14.72        7.28      5.17 o
  -7   6   2      105.40      103.14      6.24 o
  -6   6   2      137.76      129.64      5.48 o
  -5   6   2       21.83       25.31      4.22 o
  -4   6   2       89.82      108.38      5.66 o
  -3   6   2      970.38     1044.64     40.13 o
  -2   6   2      979.08      935.43     18.58 o
  -1   6   2      451.11      548.29     16.14 o
   0   6   2      240.68      261.56      7.75 o
   1   6   2      649.43      618.59     13.45 o
   2   6   2      825.00      778.58     15.77 o
   3   6   2      951.79     1045.89     24.19 o
   4   6   2      242.01      261.58     10.02 o
   5   6   2       95.96       76.09      6.01 o
   6   6   2       27.16       24.00      5.00 o
   7   6   2       83.28       71.06     12.21 o
   8   6   2      364.97      358.53     12.02 o
   9   6   2       78.86       81.68      7.94 o
  10   6   2       42.59       41.60      6.69 o
  11   6   2       77.33       82.11      7.66 o
  12   6   2      217.64      210.44     18.37 o
  13   6   2       50.15       33.68      8.24 o
  14   6   2       18.83        4.56     10.83 o
  15   6   2       16.10       31.22     11.42 o
  16   6   2        8.40       18.48     13.45 o
  17   6   2        6.85       -2.19     12.12 o
  18   6   2        0.64        1.14     12.90 o
 -18   7   2        8.99        2.08     12.42 o
 -17   7   2        0.25      -11.78     11.78 o
 -16   7   2        4.09        1.47     11.13 o
 -15   7   2        4.83       -1.16     10.24 o
 -14   7   2        6.86        4.54      9.74 o
 -13   7   2        5.63       14.66     12.83 o
 -12   7   2      146.11      144.00     10.71 o
 -11   7   2       29.23       41.35      7.64 o
 -10   7   2      230.49      208.70     19.45 o
  -9   7   2       47.82       31.35      6.95 o
  -8   7   2      133.51      122.94      8.69 o
  -7   7   2       57.75       68.63      5.95 o
  -6   7   2       66.07       58.72      9.72 o
  -5   7   2       77.65       87.24      7.02 o
  -4   7   2      323.89      340.31      9.77 o
  -3   7   2      377.72      366.46     10.06 o
  -2   7   2       43.37       36.63      4.53 o
  -1   7   2       58.07       60.19      4.82 o
   0   7   2      225.60      222.10      7.75 o
   1   7   2      463.20      454.29     11.40 o
   2   7   2      904.68      797.07     19.65 o
   3   7   2      168.33      178.01     12.62 o
   4   7   2      463.06      467.89     14.53 o
   5   7   2       94.94       86.96      7.08 o
   6   7   2       35.97       23.17      5.69 o
   7   7   2      146.51      147.91      8.46 o
   8   7   2       42.87       43.37     13.86 o
   9   7   2       18.39        7.97     13.86 o
  10   7   2      344.25      298.86     26.69 o
  11   7   2       38.41       44.70     13.86 o
  12   7   2       79.12       94.56      9.93 o
  13   7   2        2.38        3.12      8.48 o
  14   7   2       51.01       69.49     16.96 o
  15   7   2        5.52       -0.02     11.22 o
  16   7   2       15.07       38.97     28.55 o
  17   7   2        1.70       10.44     12.82 o
 -17   8   2        4.08       -3.98     12.62 o
 -16   8   2       20.43       30.56     15.52 o
 -15   8   2       17.61       24.73     11.31 o
 -14   8   2       20.71       21.80      9.14 o
 -13   8   2       62.69       60.82     13.24 o
 -12   8   2       23.55       19.05      8.15 o
 -11   8   2        3.82        6.27      7.46 o
 -10   8   2       47.73       59.94      9.93 o
  -9   8   2       45.83       33.16      7.55 o
  -8   8   2        5.88       -3.80     13.24 o
  -7   8   2      131.99      131.84      7.88 o
  -6   8   2       76.75       59.61      7.02 o
  -5   8   2      158.47      174.46      9.33 o
  -4   8   2      105.43      115.73      8.33 o
  -3   8   2       44.10       53.96      6.64 o
  -2   8   2       12.49        9.77      4.96 o
  -1   8   2       41.65       38.70      6.83 o
   0   8   2      219.94      225.48     11.79 o
   1   8   2        0.31       -0.35      6.21 o
   2   8   2       38.57       44.14     16.96 o
   3   8   2       76.41       66.94     11.38 o
   4   8   2      353.77      370.09     24.62 o
   5   8   2       65.60       52.53     11.38 o
   6   8   2      282.97      254.21     11.40 o
   7   8   2       96.82      107.42      8.14 o
   8   8   2      199.80      220.63     16.14 o
   9   8   2       13.37        8.55      8.47 o
  10   8   2       60.96       67.95     10.68 o
  11   8   2       62.48       51.33     11.17 o
  12   8   2       26.06       25.79      8.90 o
  13   8   2       41.66       53.71      9.74 o
  14   8   2       15.31       40.81     15.31 o
  15   8   2        2.91       -6.78     17.38 o
  16   8   2        4.66      -12.42     12.42 o
 -16   9   2       40.58       45.11     31.86 o
 -15   9   2        3.75       18.37     17.38 o
 -14   9   2       11.79       16.49     10.76 o
 -13   9   2       32.44       42.47     10.34 o
 -12   9   2        3.60      -10.04     13.65 o
 -11   9   2        9.00        8.99     14.69 o
 -10   9   2       53.16       56.88      8.94 o
  -9   9   2       34.03       22.15     11.58 o
  -8   9   2       98.16       94.02     21.10 o
  -7   9   2       77.77       75.89      8.19 o
  -6   9   2      122.65      119.67     12.21 o
  -5   9   2        7.50        3.39      6.62 o
  -4   9   2       72.26       53.45     17.38 o
  -3   9   2       48.74       39.79      7.02 o
  -2   9   2      146.50      185.78     12.00 o
  -1   9   2      246.38      250.07     14.77 o
   0   9   2      342.05      405.16     14.53 o
   1   9   2     1038.51     1046.71     31.65 o
   2   9   2      126.37      119.97      8.83 o
   3   9   2      203.32      156.75      9.77 o
   4   9   2      347.85      355.73     14.01 o
   5   9   2        6.84        5.86      8.48 o
   6   9   2      115.97      124.90     16.14 o
   7   9   2      142.01      133.67      9.26 o
   8   9   2       11.57        3.74      8.18 o
   9   9   2      166.51      142.25     12.86 o
  10   9   2       24.22       34.58      9.80 o
  11   9   2       55.82       52.03      9.54 o
  12   9   2       87.84       86.61     12.00 o
  13   9   2       16.47       30.43     10.14 o
  14   9   2       11.34       33.98     21.10 o
  15   9   2       12.59       -1.87     13.12 o
 -14  10   2       20.64       21.14     13.03 o
 -13  10   2        8.58        9.36      9.44 o
 -12  10   2       13.10        2.52     13.45 o
 -11  10   2       12.70       -0.94      8.54 o
 -10  10   2       52.28       80.75      9.74 o
  -9  10   2        8.21       12.86      7.95 o
  -8  10   2       17.94        5.24      7.85 o
  -7  10   2       22.08       28.03     11.79 o
  -6  10   2       37.59       51.12      8.54 o
  -5  10   2       53.74       67.17      8.33 o
  -4  10   2       74.89       82.55     16.14 o
  -3  10   2        3.43       11.73     14.27 o
  -2  10   2       56.71       55.03     10.55 o
  -1  10   2      146.64      159.01     12.87 o
   0  10   2       15.69       34.63      9.07 o
   1  10   2       94.02       94.77     10.97 o
   2  10   2       16.15       22.44     13.03 o
   3  10   2      143.44      138.26      9.77 o
   4  10   2       19.02       22.49      7.04 o
   5  10   2       35.99       21.68      6.81 o
   6  10   2      129.36      116.74     15.31 o
   7  10   2      150.86      151.23     13.46 o
   8  10   2      120.86      122.27     12.87 o
   9  10   2       54.74       68.08     11.11 o
  10  10   2        2.28        3.03      9.80 o
  11  10   2       10.51        6.83     14.89 o
  12  10   2        9.82       21.45      9.44 o
  13  10   2        8.92        8.57      9.83 o
  14  10   2        3.51       -2.51     10.24 o
 -13  11   2        3.00        6.65     12.43 o
 -12  11   2       15.41       11.35     11.69 o
 -11  11   2        1.55       -4.13     10.81 o
 -10  11   2       19.75       20.71     17.17 o
  -9  11   2       18.89        9.94     10.38 o
  -8  11   2       46.90       54.54     10.97 o
  -7  11   2       15.91       21.53      9.80 o
  -6  11   2        5.07        9.87      8.27 o
  -5  11   2        3.80       10.32      9.35 o
  -4  11   2        0.60       -8.23     11.79 o
  -3  11   2        3.75        9.96      9.21 o
  -2  11   2       16.56       20.88      9.48 o
  -1  11   2       72.77       64.08     12.83 o
   0  11   2       34.78       37.69     10.09 o
   1  11   2       47.34       54.19     10.38 o
   2  11   2        1.80        9.31      9.07 o
   3  11   2       10.70       25.12      9.21 o
   4  11   2       24.82       33.06      7.81 o
   5  11   2       12.38       27.78     15.10 o
   6  11   2       23.48       32.14      8.11 o
   7  11   2       20.46       10.96     10.96 o
   8  11   2       12.39       -1.86      9.77 o
   9  11   2        0.17       11.47     10.52 o
  10  11   2        6.86       32.46     11.40 o
  11  11   2        4.81        9.25      9.94 o
  12  11   2        1.28       -0.54     10.14 o
 -11  12   2       12.79        0.55     25.44 o
 -10  12   2        3.64        5.77     16.96 o
  -9  12   2       31.42       55.30     12.43 o
  -8  12   2       10.12       19.45     15.72 o
  -7  12   2        0.27       -2.90     14.89 o
  -6  12   2        6.12       -7.91     18.41 o
  -5  12   2       54.30       54.44     12.14 o
  -4  12   2       11.51       10.00     10.09 o
  -3  12   2        6.45       10.10      9.50 o
  -2  12   2        7.02       11.63     10.09 o
  -1  12   2        3.86        7.24      9.95 o
   0  12   2       39.11       24.89     10.48 o
   1  12   2       16.20        3.57      9.80 o
   2  12   2       92.34       76.76     11.70 o
   3  12   2       19.56       25.79     10.81 o
   4  12   2       11.23       26.58     10.65 o
   5  12   2       46.29       57.83     16.96 o
   6  12   2        8.35       18.20     14.89 o
   7  12   2        0.11      -10.23     10.23 o
   8  12   2        7.05       17.98     24.62 o
   9  12   2        5.98       10.30     11.69 o
  10  12   2        0.31       16.34     17.38 o
  -8  13   2        4.84       28.55     18.62 o
  -7  13   2        1.27      -15.72     15.72 o
  -6  13   2        7.73        3.31     15.72 o
  -5  13   2        8.04        6.87     11.69 o
  -4  13   2        5.52       -9.06     11.07 o
  -3  13   2        4.24      -10.81     10.81 o
  -2  13   2       26.05       35.35     12.08 o
  -1  13   2        8.56       -0.26     10.97 o
   0  13   2        8.52       12.25     11.58 o
   1  13   2       11.32        7.12     11.19 o
   2  13   2        6.90       -7.09     10.48 o
   3  13   2        0.92        8.94     19.65 o
   4  13   2       19.75       21.16     11.55 o
   5  13   2       17.11       16.96     31.86 o
   6  13   2       14.07       25.24     16.55 o
   7  13   2        3.69        8.27     15.72 o
 -21   0   3        5.63        0.83     19.45 o
 -20   0   3        1.19        0.00     16.96 o
 -19   0   3        2.71        5.28     10.64 o
 -18   0   3       27.38       24.60     14.89 o
 -17   0   3      123.89      145.82     13.49 o
 -16   0   3      261.84      246.94     15.89 o
 -15   0   3      148.24      140.41     12.42 o
 -14   0   3        0.11        7.73      9.93 o
 -13   0   3       12.92       11.05      7.81 o
 -12   0   3      575.73      652.80     23.19 o
 -11   0   3      529.21      536.96     19.71 o
 -10   0   3       85.42       94.93      6.00 o
  -9   0   3     1216.69     1122.23     27.72 o
  -8   0   3      267.76      263.69      8.14 o
  -7   0   3     3967.21     4205.85     76.11 o
  -6   0   3      632.51      697.42     21.93 o
  -5   0   3       60.28       56.72      3.82 o
  -4   0   3      229.09      245.66      6.95 o
  -3   0   3    29923.58    28370.62    894.29 o
  -2   0   3    22223.67    21905.37    550.47 o
  -1   0   3    18357.22    17858.39    554.82 o
   0   0   3     8453.37     7853.49    246.59 o
   1   0   3     1973.24     1908.55     62.47 o
   2   0   3     8840.48     9691.71    302.85 o
   3   0   3      349.64      335.54     14.89 o
   4   0   3     2660.85     2852.69     93.09 o
   5   0   3      215.19      256.43     10.06 o
   6   0   3     3805.83     4027.27     90.78 o
   7   0   3      201.80      232.72      8.48 o
   8   0   3     2132.26     2351.56     45.30 o
   9   0   3     1856.64     1808.95     58.96 o
  10   0   3       28.76       43.10      6.41 o
  11   0   3       22.20       30.18     16.96 o
  12   0   3       39.35       36.62      8.15 o
  13   0   3        9.30       20.42      8.19 o
  14   0   3      264.75      239.64     44.68 o
  15   0   3      111.40      106.89     11.60 o
  16   0   3       10.43        6.53      9.24 o
  17   0   3       24.92       16.96     16.14 o
  18   0   3      131.17       80.26     20.27 o
  19   0   3        7.95       -5.38     16.96 o
  20   0   3        0.55      -17.79     17.79 o
 -21   1   3        7.25       25.95     10.93 o
 -20   1   3       31.81       32.60      9.92 o
 -19   1   3       76.54       94.84     14.75 o
 -18   1   3        1.15        3.61      8.70 o
 -17   1   3       34.04       30.88      7.24 o
 -16   1   3       89.41       95.08      8.24 o
 -15   1   3        6.09        4.91      6.14 o
 -14   1   3       81.38       97.95      9.08 o
 -13   1   3      315.49      306.52     11.08 o
 -12   1   3      156.90      170.68      8.17 o
 -11   1   3       14.81       12.81      3.78 o
 -10   1   3     1113.62     1178.25     22.85 o
  -9   1   3      713.10      650.33     21.22 o
  -8   1   3      409.61      480.64      9.97 o
  -7   1   3      297.08      305.32      7.31 o
  -6   1   3     1386.02     1445.10     22.32 o
  -5   1   3     2700.18     2896.34     48.61 o
  -4   1   3      634.44      645.25     12.12 o
  -3   1   3    11034.77    11077.41    168.50 o
  -2   1   3      147.92      126.59      6.93 o
  -1   1   3     1114.78     1216.42     20.05 o
   0   1   3      135.79      129.38      4.76 o
   1   1   3     1345.41     1303.14     25.10 o
   2   1   3     9841.25     9574.15    208.73 o
   3   1   3     5255.39     5474.42     97.81 o
   4   1   3     3152.45     3407.69     53.89 o
   5   1   3     1394.48     1510.50     25.73 o
   6   1   3       97.61       85.33      4.38 o
   7   1   3       50.31       55.63      3.89 o
   8   1   3      561.44      674.65     17.80 o
   9   1   3       38.64       42.57      3.49 o
  10   1   3      435.99      499.69     11.24 o
  11   1   3       12.57        3.99      4.76 o
  12   1   3      143.16      153.34      8.12 o
  13   1   3      335.96      343.23     12.24 o
  14   1   3      146.75      138.07      9.14 o
  15   1   3       70.01       54.00     11.56 o
  16   1   3       26.71       38.45      8.70 o
  17   1   3        5.79       12.11     10.66 o
  18   1   3       15.57       12.94     14.31 o
  19   1   3       18.87       16.00     12.86 o
  20   1   3        1.49      -12.78     12.78 o
 -21   2   3       13.00       28.92     11.36 o
 -20   2   3        9.56       11.27     10.41 o
 -19   2   3        9.43       21.67      9.50 o
 -18   2   3        4.75        3.54      8.47 o
 -17   2   3       48.00       54.36      9.05 o
 -16   2   3      178.93      155.19     11.31 o
 -15   2   3       11.50       20.02      6.25 o
 -14   2   3      136.77      135.73     21.86 o
 -13   2   3      449.72      486.77     14.18 o
 -12   2   3       42.84       44.12     11.35 o
 -11   2   3      183.23      162.96      9.97 o
 -10   2   3      660.60      672.59     19.29 o
  -9   2   3     1546.52     1598.87     25.75 o
  -8   2   3      784.13      830.55     15.02 o
  -7   2   3       94.21       96.85      3.62 o
  -6   2   3     2012.12     1849.75     27.60 o
  -5   2   3      367.29      418.58      7.48 o
  -4   2   3     2423.64     2468.28     35.40 o
  -3   2   3     1419.65     1362.14     20.54 o
  -2   2   3     3302.73     3419.46     61.72 o
  -1   2   3    15508.24    15607.74    263.34 o
   0   2   3     5758.69     5621.82     87.18 o
   1   2   3      737.26      825.75     14.77 o
   2   2   3     1102.62     1095.31     18.22 o
   3   2   3     1504.82     1574.78     35.62 o
   4   2   3      160.22      165.55      4.46 o
   5   2   3      583.60      576.27     10.22 o
   6   2   3      543.70      553.73     11.70 o
   7   2   3      430.48      445.89     10.43 o
   8   2   3      121.46      106.99      4.99 o
   9   2   3      101.86       98.86      5.14 o
  10   2   3      457.17      435.91     10.48 o
  11   2   3      381.89      371.04     13.06 o
  12   2   3      132.76      113.50     11.88 o
  13   2   3        0.39        0.98      6.90 o
  14   2   3       40.54       36.36     10.42 o
  15   2   3       24.31       21.50      8.08 o
  16   2   3       72.74       56.75      9.34 o
  17   2   3       73.19       71.91     10.22 o
  18   2   3        3.57        6.64      9.17 o
  19   2   3        1.57       -9.46      9.46 o
  20   2   3        4.39       -0.31     14.89 o
 -20   3   3       14.22       15.47     10.59 o
 -19   3   3       43.61       48.26     10.78 o
 -18   3   3       17.88       13.75      9.24 o
 -17   3   3       52.92       54.60      9.68 o
 -16   3   3       37.32       33.17      9.00 o
 -15   3   3       95.43      106.52     13.89 o
 -14   3   3       61.24       64.30      9.61 o
 -13   3   3      130.62      134.98     12.66 o
 -12   3   3      209.89      186.04      7.33 o
 -11   3   3      214.63      232.70      7.73 o
 -10   3   3      174.20      175.00      6.86 o
  -9   3   3      214.77      224.78      6.98 o
  -8   3   3      245.83      253.84      7.82 o
  -7   3   3     1473.49     1512.99     21.64 o
  -6   3   3     1079.21     1089.56     16.23 o
  -5   3   3     2596.16     2822.87     40.83 o
  -4   3   3      921.82      978.36     15.95 o
  -3   3   3     3335.83     3627.17     51.06 o
  -2   3   3     8744.04     8912.73    125.36 o
  -1   3   3     1740.29     1726.46     36.20 o
   0   3   3     6173.57     6490.73    220.93 o
   1   3   3      195.01      170.03      6.41 o
   2   3   3     4572.76     4905.15     76.79 o
   3   3   3      429.59      370.64      7.14 o
   4   3   3     3383.90     3535.36     61.53 o
   5   3   3     1150.64     1141.63     18.01 o
   6   3   3      356.78      414.00      8.29 o
   7   3   3      178.97      179.97      5.31 o
   8   3   3        9.49        4.06      3.67 o
   9   3   3      433.58      445.31     10.36 o
  10   3   3      179.43      175.69      6.76 o
  11   3   3      261.11      251.29      9.79 o
  12   3   3       12.85       20.58      8.51 o
  13   3   3       10.27        9.02      7.60 o
  14   3   3       13.05       29.26      8.33 o
  15   3   3       16.59       25.41      8.82 o
  16   3   3      142.23      132.94     11.69 o
  17   3   3       41.16       26.10      9.86 o
  18   3   3        0.41       -7.41     10.04 o
  19   3   3        7.99        0.99     10.03 o
 -20   4   3        9.18        4.55     11.02 o
 -19   4   3       54.62       61.71     10.59 o
 -18   4   3       19.87       22.57     12.93 o
 -17   4   3       25.66       32.18      8.70 o
 -16   4   3        1.84      -12.10     12.10 o
 -15   4   3      182.79      158.20     11.50 o
 -14   4   3      158.03      136.95     12.97 o
 -13   4   3      754.00      793.01     23.40 o
 -12   4   3      334.86      300.05     15.19 o
 -11   4   3      309.09      300.02     10.09 o
 -10   4   3      252.84      276.26      8.27 o
  -9   4   3      255.15      254.46      6.45 o
  -8   4   3      823.43      970.61     15.51 o
  -7   4   3      991.69      897.05     15.64 o
  -6   4   3      236.31      219.26      9.27 o
  -5   4   3     7067.65     7606.90    105.16 o
  -4   4   3     1449.45     1466.89     31.35 o
  -3   4   3     2692.44     2757.84     40.08 o
  -2   4   3     1147.20     1199.41     40.55 o
  -1   4   3       24.02       26.14      3.22 o
   0   4   3     2863.87     2929.71     47.54 o
   1   4   3     5263.31     5042.44     79.42 o
   2   4   3     2797.42     2903.06     46.95 o
   3   4   3     1831.32     1808.21     35.89 o
   4   4   3      448.48      464.50     10.28 o
   5   4   3      181.43      247.08      7.28 o
   6   4   3      378.45      407.74     11.56 o
   7   4   3       40.31       33.76      4.09 o
   8   4   3     1504.63     1540.78     27.71 o
   9   4   3       70.89       68.95      6.90 o
  10   4   3     1312.91     1303.16     26.32 o
  11   4   3      294.70      318.37     11.44 o
  12   4   3       81.12       91.45     12.19 o
  13   4   3      448.42      471.29     17.78 o
  14   4   3       18.48       20.43      8.34 o
  15   4   3       82.24       84.23     10.20 o
  16   4   3      106.85      133.28     11.82 o
  17   4   3       21.44       27.05      9.42 o
  18   4   3        1.12       -9.46      9.46 o
  19   4   3       25.99       24.71     13.54 o
 -19   5   3       16.91       29.43     10.41 o
 -18   5   3       69.13       83.22     12.11 o
 -17   5   3        7.21       18.05      9.03 o
 -16   5   3       13.70       15.75      8.67 o
 -15   5   3       53.14       44.16      8.70 o
 -14   5   3        2.05       10.85      7.60 o
 -13   5   3      162.40      164.46      9.18 o
 -12   5   3      543.46      598.56     16.31 o
 -11   5   3       39.27       35.71      6.02 o
 -10   5   3       46.20       49.28      8.01 o
  -9   5   3      160.47      153.02      7.52 o
  -8   5   3       34.14       26.98      7.73 o
  -7   5   3       37.07       43.04      6.44 o
  -6   5   3      542.78      570.04     11.44 o
  -5   5   3     1072.24     1206.91     20.88 o
  -4   5   3      582.32      571.98     25.11 o
  -3   5   3       30.07       22.44      3.65 o
  -2   5   3      716.88      664.59     13.89 o
  -1   5   3      811.99      834.66     16.53 o
   0   5   3     1686.13     1823.98     36.41 o
   1   5   3      351.55      387.30      9.35 o
   2   5   3      376.72      393.26      9.31 o
   3   5   3      213.06      242.78     15.10 o
   4   5   3     1915.32     1983.06     40.03 o
   5   5   3     1523.87     1409.40     30.31 o
   6   5   3       27.37       31.27      4.25 o
   7   5   3      577.36      590.16     18.57 o
   8   5   3      228.42      227.23      8.80 o
   9   5   3       74.06       93.61      7.80 o
  10   5   3      283.74      331.22     16.83 o
  11   5   3       90.19       95.99      8.03 o
  12   5   3       22.28       25.79      6.95 o
  13   5   3       48.51       58.27      9.44 o
  14   5   3      112.15      116.55     22.11 o
  15   5   3      116.45      125.18     14.11 o
  16   5   3        2.82        2.34     11.03 o
  17   5   3        3.32       14.73     12.31 o
  18   5   3        8.78       20.73     12.42 o
 -19   6   3       31.55       51.24     12.50 o
 -18   6   3       19.17       23.33      9.93 o
 -17   6   3       11.68        7.47      9.02 o
 -16   6   3        2.70       -3.03      7.98 o
 -15   6   3       20.14       13.70      8.28 o
 -14   6   3      140.07      140.05     14.68 o
 -13   6   3       21.51       32.55     10.76 o
 -12   6   3      509.48      511.47     33.93 o
 -11   6   3      188.08      215.54     11.63 o
 -10   6   3      146.02      126.72      9.11 o
  -9   6   3       95.00      100.42      8.11 o
  -8   6   3      357.39      344.32     11.58 o
  -7   6   3       35.23       38.39      4.29 o
  -6   6   3       66.90       68.04      4.65 o
  -5   6   3      231.72      239.03      7.22 o
  -4   6   3      264.33      273.85      8.55 o
  -3   6   3      421.07      456.90     11.26 o
  -2   6   3       42.08       58.57      4.55 o
  -1   6   3      117.22      116.47      5.56 o
   0   6   3      126.50      127.73      8.07 o
   1   6   3        2.21        6.82      3.35 o
   2   6   3      297.44      293.33     15.10 o
   3   6   3        1.94        3.89      4.36 o
   4   6   3       95.98      128.32      7.33 o
   5   6   3      195.85      188.74      9.72 o
   6   6   3      500.99      507.24     18.62 o
   7   6   3      154.98      149.03      8.14 o
   8   6   3      130.09      117.99      9.48 o
   9   6   3       49.70       54.26      7.14 o
  10   6   3      359.29      326.86     16.77 o
  11   6   3      246.42      213.07     18.62 o
  12   6   3       37.12       33.90      8.15 o
  13   6   3      109.41       96.39     40.13 o
  14   6   3       99.97       99.47     24.00 o
  15   6   3       12.22       -1.63     11.33 o
  16   6   3        7.27       20.50     11.53 o
  17   6   3        0.60        6.85     12.71 o
  18   6   3       38.26       41.83     14.41 o
 -18   7   3        4.16       26.57     13.31 o
 -17   7   3        2.25        4.97     12.03 o
 -16   7   3        6.71       17.78     11.33 o
 -15   7   3        1.41       -0.99      9.84 o
 -14   7   3       45.79       42.30     16.55 o
 -13   7   3       13.95       13.58      7.55 o
 -12   7   3       42.20       23.87     11.38 o
 -11   7   3       58.09       61.61     19.24 o
 -10   7   3      131.32      125.57      9.54 o
  -9   7   3       46.24       35.21      7.25 o
  -8   7   3      267.06      260.03      9.77 o
  -7   7   3       37.01       43.38     11.38 o
  -6   7   3      191.82      210.42     13.45 o
  -5   7   3      154.86      166.30      7.34 o
  -4   7   3      724.30      701.68     13.95 o
  -3   7   3      192.00      189.66     10.76 o
  -2   7   3       52.77       51.38      7.65 o
  -1   7   3     1685.92     1733.53     31.45 o
   0   7   3       86.93       80.38     10.34 o
   1   7   3      184.75      214.19     18.62 o
   2   7   3      505.58      520.36     15.53 o
   3   7   3      339.49      367.05     12.77 o
   4   7   3       18.85       23.23      5.47 o
   5   7   3       81.10       80.91      6.86 o
   6   7   3       45.64       34.56     18.20 o
   7   7   3       53.52       41.73     19.86 o
   8   7   3      589.69      615.54     23.69 o
   9   7   3       49.56       49.81      9.06 o
  10   7   3      142.72      118.36     14.27 o
  11   7   3      524.06      477.65     18.06 o
  12   7   3      120.85      149.82     23.17 o
  13   7   3       37.91       17.11     10.96 o
  14   7   3        1.87       16.96     11.23 o
  15   7   3       19.97       31.53     19.03 o
  16   7   3        0.57       -0.85     12.42 o
  17   7   3       29.64        4.68     13.42 o
 -17   8   3        5.34       -5.62     12.60 o
 -16   8   3       24.39       24.42     12.42 o
 -15   8   3       40.44       42.63     24.00 o
 -14   8   3       12.52        9.81      8.65 o
 -13   8   3       14.26       14.61      8.33 o
 -12   8   3       50.60       38.38      8.65 o
 -11   8   3       60.29       62.15      8.72 o
 -10   8   3        9.30        2.45      6.73 o
  -9   8   3        7.83        7.41      7.45 o
  -8   8   3       19.47       13.39      5.54 o
  -7   8   3       54.98       40.73      7.03 o
  -6   8   3       40.86       38.23      5.83 o
  -5   8   3       10.79       17.69      9.72 o
  -4   8   3       44.70       56.36     13.45 o
  -3   8   3      531.58      517.40     25.24 o
  -2   8   3      878.25      951.49     30.82 o
  -1   8   3       29.12       24.41      4.97 o
   0   8   3      393.99      396.20     11.78 o
   1   8   3      132.68      119.86     15.10 o
   2   8   3      121.93      131.08      8.33 o
   3   8   3      161.91      139.23     28.34 o
   4   8   3      144.71      158.43     15.93 o
   5   8   3       45.39       46.57      6.76 o
   6   8   3        0.79       -0.68      5.75 o
   7   8   3      221.35      227.84     12.21 o
   8   8   3       34.23       30.00      8.78 o
   9   8   3       68.32       53.39     22.55 o
  10   8   3      124.72      123.13     12.57 o
  11   8   3       87.47       90.68     11.70 o
  12   8   3       49.33       71.95     13.03 o
  13   8   3       26.42       18.48      9.05 o
  14   8   3       50.95       58.72     12.82 o
  15   8   3       23.76       35.22     13.30 o
  16   8   3       15.98       22.56     13.38 o
 -16   9   3        6.53        1.98     19.86 o
 -15   9   3        8.58        7.15     12.71 o
 -14   9   3       24.99       18.17      9.63 o
 -13   9   3        4.53       18.79     10.55 o
 -12   9   3       39.67       33.65      9.24 o
 -11   9   3        5.45        5.89      7.65 o
 -10   9   3       63.11       68.49      9.33 o
  -9   9   3       20.02       13.53      7.46 o
  -8   9   3       55.00       67.09     13.86 o
  -7   9   3       44.16       48.59      9.72 o
  -6   9   3       11.79        8.55      5.70 o
  -5   9   3      195.95      210.18     11.02 o
  -4   9   3       12.16        7.53      6.20 o
  -3   9   3       17.71       22.99      7.86 o
  -2   9   3      993.63     1044.59     26.40 o
  -1   9   3      299.66      320.50     12.84 o
   0   9   3      445.91      404.68     14.60 o
   1   9   3       47.76       35.00      6.95 o
   2   9   3       16.28       19.57      6.33 o
   3   9   3      226.43      263.37     14.69 o
   4   9   3      136.55      119.11      8.77 o
   5   9   3       11.75       15.46      6.39 o
   6   9   3       19.56        4.52     12.21 o
   7   9   3        0.67        5.48      8.90 o
   8   9   3       82.98       70.17     20.07 o
   9   9   3       51.61       62.06     10.94 o
  10   9   3       55.39       63.35     11.07 o
  11   9   3       20.32       21.96      9.93 o
  12   9   3        6.53        7.87     14.27 o
  13   9   3       14.53        8.42      9.49 o
  14   9   3       50.05       71.56     14.29 o
  15   9   3        0.52       14.73     15.52 o
 -14  10   3        3.62        1.45      9.83 o
 -13  10   3        5.08       -2.23      9.34 o
 -12  10   3       15.58       24.43      9.74 o
 -11  10   3        5.72        4.16     12.21 o
 -10  10   3        7.91        5.04     10.09 o
  -9  10   3       22.97       20.73      9.93 o
  -8  10   3       12.91        0.74      8.89 o
  -7  10   3       15.63        6.21      7.04 o
  -6  10   3       68.04       67.63      8.19 o
  -5  10   3       16.99        9.42      6.70 o
  -4  10   3        7.45        0.81      7.86 o
  -3  10   3      140.18      121.04     23.79 o
  -2  10   3      133.50      137.36     12.43 o
  -1  10   3      232.17      223.04     17.17 o
   0  10   3      155.00      183.03     24.82 o
   1  10   3      286.43      280.85     21.51 o
   2  10   3       50.77       45.90      7.57 o
   3  10   3       48.48       56.72      7.71 o
   4  10   3      115.97      101.08      8.88 o
   5  10   3       63.51       60.20      8.02 o
   6  10   3        5.76       10.88     12.00 o
   7  10   3       32.67       39.51     13.45 o
   8  10   3       12.84       29.87     11.17 o
   9  10   3       30.59       20.29     13.45 o
  10  10   3        8.55        8.44     10.38 o
  11  10   3        3.17       12.41     10.24 o
  12  10   3       15.90       16.37     10.04 o
  13  10   3       15.72       16.52     10.62 o
 -13  11   3        1.29        9.01     14.07 o
 -12  11   3        0.77      -10.78     10.78 o
 -11  11   3       10.20       19.38     23.38 o
 -10  11   3       20.86       32.43     11.78 o
  -9  11   3        6.62       15.36      9.93 o
  -8  11   3        1.67       -2.44     19.86 o
  -7  11   3       89.75      102.42     12.54 o
  -6  11   3        9.39        5.98      9.50 o
  -5  11   3        2.47       -7.00      9.35 o
  -4  11   3      152.43      145.10     13.60 o
  -3  11   3       20.82       19.87     17.79 o
  -2  11   3       25.63       12.33      9.21 o
  -1  11   3      114.09      107.87     12.12 o
   0  11   3       15.30        6.84      9.21 o
   1  11   3       22.93       30.12      9.77 o
   2  11   3       12.09       15.18      9.21 o
   3  11   3       11.46       13.32      9.18 o
   4  11   3       11.68       17.42     14.27 o
   5  11   3       20.48       21.61     13.45 o
   6  11   3       15.49       18.76      8.11 o
   7  11   3       19.12        7.43     10.06 o
   8  11   3       13.17        5.79     17.79 o
   9  11   3       27.54        9.20     10.23 o
  10  11   3       14.77       23.38     11.70 o
  11  11   3        1.78       14.30     11.85 o
  12  11   3        3.09       31.26     11.13 o
 -11  12   3       28.35       36.82     18.20 o
 -10  12   3        7.12        9.98     11.55 o
  -9  12   3        3.37       22.96     11.12 o
  -8  12   3        3.88       -0.41     14.89 o
  -7  12   3       28.99       29.79     16.14 o
  -6  12   3        0.25       -5.51     10.68 o
  -5  12   3        3.41       -7.24     14.48 o
  -4  12   3       35.89       37.24     10.82 o
  -3  12   3       26.80       44.05     11.11 o
  -2  12   3        7.05       -3.78     10.14 o
  -1  12   3       16.43       21.74     10.68 o
   0  12   3       23.51       18.77     10.01 o
   1  12   3        4.23        4.03      9.35 o
   2  12   3        9.83       -1.24      9.35 o
   3  12   3        2.86       -5.89      9.77 o
   4  12   3        7.12        8.65      9.93 o
   5  12   3       20.00       43.61     11.38 o
   6  12   3        1.23       -4.82     10.09 o
   7  12   3        8.29       19.04     10.97 o
   8  12   3        2.59        7.46     11.53 o
   9  12   3        0.48        1.58     13.24 o
  -7  13   3        2.40      -16.14     16.14 o
  -6  13   3        0.22       15.72     16.14 o
  -5  13   3        2.43       -3.18     11.69 o
  -4  13   3       10.46       37.55     21.72 o
  -3  13   3       13.98       28.55     11.70 o
  -2  13   3        6.71       18.62     11.41 o
  -1  13   3        1.59       13.59     11.07 o
   0  13   3       11.54       25.21     11.11 o
   1  13   3       12.22        8.15     13.86 o
   2  13   3        1.75       -2.38     11.11 o
   3  13   3        3.25       12.91     11.26 o
   4  13   3        6.74        7.93     11.55 o
   5  13   3        9.96       13.85     11.69 o
   6  13   3        0.24       15.72     16.96 o
 -21   0   4        5.70       43.44     19.86 o
 -20   0   4        0.23       12.41     18.20 o
 -19   0   4       29.72       46.89     11.95 o
 -18   0   4       85.75       85.95     15.31 o
 -17   0   4        0.21        7.64      9.31 o
 -16   0   4        1.97       -5.18      8.64 o
 -15   0   4      121.81      141.12     12.60 o
 -14   0   4       98.95      118.25     15.31 o
 -13   0   4      590.51      607.13     23.15 o
 -12   0   4       66.08       68.44      8.84 o
 -11   0   4      111.07       97.32      9.44 o
 -10   0   4       35.23       51.83     14.07 o
  -9   0   4      716.59      681.97     16.41 o
  -8   0   4      348.88      359.06     10.15 o
  -7   0   4     7229.11     7256.28    128.92 o
  -6   0   4     5225.42     5367.18    205.00 o
  -5   0   4       17.76       15.24      3.13 o
  -4   0   4     2465.31     2289.15     68.47 o
  -3   0   4      386.23      438.55     10.46 o
  -2   0   4      931.06      981.38     35.99 o
  -1   0   4      293.80      342.99     16.55 o
   0   0   4     8427.00     9560.55    300.37 o
   1   0   4      108.48      100.12      7.86 o
   2   0   4     1362.81     1297.05     45.10 o
   3   0   4     3304.81     3168.37    103.43 o
   4   0   4      541.18      503.93     21.51 o
   5   0   4       88.61       87.71      8.27 o
   6   0   4      158.28      141.97     15.72 o
   7   0   4       16.75       26.05      5.96 o
   8   0   4     4345.99     4745.68     86.84 o
   9   0   4      772.83      928.44     21.58 o
  10   0   4        9.11        9.20      5.06 o
  11   0   4        7.55        8.08      8.27 o
  12   0   4       24.04       17.89     12.21 o
  13   0   4        0.00        2.07      7.94 o
  14   0   4      289.40      321.96     17.14 o
  15   0   4        7.64        7.45      9.13 o
  16   0   4       77.28       67.95     11.31 o
  17   0   4       41.03       34.75     18.20 o
  18   0   4        9.41      -14.89     14.89 o
  19   0   4        6.47        0.41     17.79 o
 -21   1   4       12.86       33.45     11.23 o
 -20   1   4       12.17       12.16     10.11 o
 -19   1   4       14.71       12.19      9.30 o
 -18   1   4       43.60       54.76      8.26 o
 -17   1   4       26.86       24.13      7.15 o
 -16   1   4       90.41       84.54      8.02 o
 -15   1   4       40.87       38.75      6.91 o
 -14   1   4      165.69      144.16      9.79 o
 -13   1   4      318.80      330.10     11.42 o
 -12   1   4       98.01      101.86      6.86 o
 -11   1   4       94.60       99.79      5.29 o
 -10   1   4      870.43      927.70     16.84 o
  -9   1   4      361.10      349.38      8.48 o
  -8   1   4      321.20      351.35      8.32 o
  -7   1   4      250.84      248.82      6.66 o
  -6   1   4       37.74       54.31      3.76 o
  -5   1   4      832.96      850.74     15.29 o
  -4   1   4     3341.62     3330.44     47.36 o
  -3   1   4      884.62      820.33     24.06 o
  -2   1   4      620.58      597.69     11.41 o
  -1   1   4     1584.94     1557.81     30.46 o
   0   1   4      590.47      574.07     12.93 o
   1   1   4     8537.36     8275.38    181.22 o
   2   1   4      417.36      434.39     10.40 o
   3   1   4     1008.85     1073.43     43.03 o
   4   1   4     2282.55     2329.35     44.14 o
   5   1   4      513.27      502.50     10.95 o
   6   1   4      962.02      945.99     17.93 o
   7   1   4     1544.99     1643.37     28.84 o
   8   1   4      206.32      188.02      6.63 o
   9   1   4      878.40      889.89     16.51 o
  10   1   4       90.27       76.14      5.14 o
  11   1   4      105.38      113.22      8.24 o
  12   1   4       22.02       19.76      6.21 o
  13   1   4       12.56        5.50      5.65 o
  14   1   4       56.79       46.08      6.81 o
  15   1   4       98.53       85.10     17.03 o
  16   1   4       82.60       92.49     10.40 o
  17   1   4       35.34       32.84      9.47 o
  18   1   4       19.08       36.01     13.36 o
  19   1   4        1.62       -7.18     15.10 o
 -21   2   4       11.95       23.38     11.61 o
 -20   2   4        2.23       -6.74      9.75 o
 -19   2   4       20.81        7.43     10.83 o
 -18   2   4       74.92       89.55     10.75 o
 -17   2   4        2.65        4.78      9.42 o
 -16   2   4        0.75        3.35      9.26 o
 -15   2   4      101.97       83.43      7.55 o
 -14   2   4      565.51      530.78     15.49 o
 -13   2   4      107.02      106.11      7.46 o
 -12   2   4      154.10      169.84     11.65 o
 -11   2   4        4.65        5.69      4.24 o
 -10   2   4      287.86      260.45      7.65 o
  -9   2   4      213.50      221.60      7.17 o
  -8   2   4      234.93      253.53      6.95 o
  -7   2   4     1161.24     1207.67     19.90 o
  -6   2   4     1202.60     1181.15     21.92 o
  -5   2   4     1166.17     1074.78     20.78 o
  -4   2   4     1666.85     1684.97     36.51 o
  -3   2   4     4068.20     4062.03     63.77 o
  -2   2   4     2989.07     3135.72     49.60 o
  -1   2   4     1871.43     1748.63     77.58 o
   0   2   4     1089.03     1086.02     22.19 o
   1   2   4     1544.92     1490.94     36.62 o
   2   2   4     3335.86     3251.94     50.66 o
   3   2   4     1206.85     1135.59     16.07 o
   4   2   4      165.59      182.86      4.92 o
   5   2   4      664.92      598.86     18.39 o
   6   2   4      275.11      273.06      7.71 o
   7   2   4      120.35      129.21      6.09 o
   8   2   4      331.25      344.19     10.63 o
   9   2   4     1163.30     1216.14     21.05 o
  10   2   4      171.67      175.51      6.83 o
  11   2   4      246.48      229.01      8.01 o
  12   2   4      141.02      137.38      9.08 o
  13   2   4      287.25      330.35     14.97 o
  14   2   4      467.48      482.88     18.52 o
  15   2   4       36.93       27.73      8.40 o
  16   2   4        1.52       14.05      8.38 o
  17   2   4       24.72       24.05      9.37 o
  18   2   4        0.06        3.90      9.39 o
  19   2   4        3.68       22.87     12.31 o
 -20   3   4       14.25       32.16     10.52 o
 -19   3   4       51.72       65.66     10.60 o
 -18   3   4       50.13       46.79     11.22 o
 -17   3   4        3.52        8.69     11.70 o
 -16   3   4      252.91      228.86     13.35 o
 -15   3   4      297.20      261.15     13.65 o
 -14   3   4      173.78      156.45      8.90 o
 -13   3   4      228.98      199.54      9.37 o
 -12   3   4      161.38      157.60      6.90 o
 -11   3   4      227.50      242.27      7.94 o
 -10   3   4      272.54      277.33     11.73 o
  -9   3   4       40.05       42.24      3.51 o
  -8   3   4      995.83     1086.58     16.85 o
  -7   3   4     1764.97     1795.78     25.33 o
  -6   3   4       57.20       51.66      3.61 o
  -5   3   4      376.27      424.28      8.75 o
  -4   3   4       39.83       47.80      3.31 o
  -3   3   4      527.08      578.09     10.58 o
  -2   3   4      641.42      626.28     11.03 o
  -1   3   4     1768.77     1771.96     41.58 o
   0   3   4     1768.19     1798.90     30.28 o
   1   3   4     8572.46     8542.35    132.23 o
   2   3   4     1552.51     1545.34     26.47 o
   3   3   4      459.88      483.98     18.16 o
   4   3   4     1264.14     1271.30     19.83 o
   5   3   4      340.40      352.81      6.80 o
   6   3   4       27.78       18.98      3.40 o
   7   3   4       18.30       24.86      3.17 o
   8   3   4      105.37      111.31      5.60 o
   9   3   4      128.46      127.41      6.87 o
  10   3   4      308.29      289.90     13.33 o
  11   3   4      507.66      552.68     16.56 o
  12   3   4      345.29      327.29     16.29 o
  13   3   4      186.51      175.54     11.55 o
  14   3   4       76.19       63.32     11.11 o
  15   3   4      108.77      123.87     16.54 o
  16   3   4       10.29       21.94      8.85 o
  17   3   4       14.87       19.30      9.01 o
  18   3   4        9.44       -9.10      9.82 o
  19   3   4        4.43       -0.96     18.85 o
 -20   4   4        3.30        0.41     10.12 o
 -19   4   4        8.63       14.58      9.38 o
 -18   4   4       10.30       10.70      8.73 o
 -17   4   4       47.52       57.41      9.71 o
 -16   4   4        6.69       10.49      7.85 o
 -15   4   4      114.04       92.07      9.96 o
 -14   4   4       87.26      101.12      9.58 o
 -13   4   4       96.27       91.27      9.10 o
 -12   4   4       87.36      109.71      6.61 o
 -11   4   4      497.52      538.33     12.57 o
 -10   4   4       83.04       94.21      6.39 o
  -9   4   4      224.61      210.30      6.13 o
  -8   4   4      115.17      105.96      4.98 o
  -7   4   4      179.46      174.61      5.86 o
  -6   4   4       20.94       19.00      3.36 o
  -5   4   4     1903.59     2147.53     42.55 o
  -4   4   4     1096.60     1032.86     31.75 o
  -3   4   4        0.80        1.81      2.69 o
  -2   4   4     1588.11     1684.21     25.55 o
  -1   4   4     1726.42     1624.33     24.45 o
   0   4   4      193.49      204.46      7.65 o
   1   4   4      415.83      438.75      9.93 o
   2   4   4      309.84      316.42     14.07 o
   3   4   4      564.20      609.61     12.54 o
   4   4   4      177.82      166.88      5.81 o
   5   4   4      133.38      111.01     10.95 o
   6   4   4      788.82      721.54     15.02 o
   7   4   4       96.23      104.64      5.59 o
   8   4   4       15.36       18.80      4.24 o
   9   4   4       45.61       63.58      6.89 o
  10   4   4      108.82      119.68      8.37 o
  11   4   4      800.45      820.56     27.04 o
  12   4   4      169.05      161.06      9.23 o
  13   4   4      199.39      211.65     14.96 o
  14   4   4        5.44       -6.66     11.81 o
  15   4   4       60.68       51.45      9.40 o
  16   4   4        2.33        5.27     11.03 o
  17   4   4        2.05       -1.71     11.33 o
  18   4   4        1.60        6.93     13.03 o
  19   4   4        3.00      -10.76     20.27 o
 -19   5   4       10.17       12.79      9.78 o
 -18   5   4       19.53       26.67      9.50 o
 -17   5   4       13.49        7.69      8.24 o
 -16   5   4       96.06      105.43     15.49 o
 -15   5   4       34.71       43.60      8.64 o
 -14   5   4       15.92       18.38      8.33 o
 -13   5   4       15.65       18.93      6.13 o
 -12   5   4       74.95       70.17      6.96 o
 -11   5   4      273.41      273.76     10.59 o
 -10   5   4      139.62      134.19      8.72 o
  -9   5   4      732.71      763.87     14.73 o
  -8   5   4      278.55      301.51      9.04 o
  -7   5   4       36.90       31.22      4.06 o
  -6   5   4      309.09      341.04      8.58 o
  -5   5   4     2860.00     3038.98     51.61 o
  -4   5   4      694.96      699.17     13.20 o
  -3   5   4      712.87      839.11     14.91 o
  -2   5   4      222.23      247.69      6.56 o
  -1   5   4      189.76      203.54      6.87 o
   0   5   4     2572.32     2761.51     45.93 o
   1   5   4       32.49       27.26      3.65 o
   2   5   4     2266.79     2188.36     71.78 o
   3   5   4     2014.24     2099.45     89.99 o
   4   5   4     1776.32     1867.41     85.02 o
   5   5   4      861.69      815.92     20.05 o
   6   5   4       14.88       14.71      5.22 o
   7   5   4       65.06       59.22      5.02 o
   8   5   4      368.55      331.72      9.92 o
   9   5   4      382.12      432.64     14.44 o
  10   5   4      122.27      116.05     11.46 o
  11   5   4       60.82       85.19     10.23 o
  12   5   4       57.97       64.90     10.96 o
  13   5   4        2.98        0.71     12.00 o
  14   5   4       53.46       55.47     24.20 o
  15   5   4       33.49       33.22     14.69 o
  16   5   4        9.90       31.52     18.82 o
  17   5   4       33.00       46.03     13.22 o
  18   5   4       16.86        9.44     18.00 o
 -19   6   4       10.14       16.35     10.26 o
 -18   6   4       18.60       32.41     12.16 o
 -17   6   4       15.02       14.37     15.04 o
 -16   6   4        2.68        8.97      8.19 o
 -15   6   4        6.54        4.50     12.83 o
 -14   6   4       10.97       17.57      9.64 o
 -13   6   4       81.51      100.94     12.41 o
 -12   6   4       75.90       67.78      8.33 o
 -11   6   4      108.44      118.42     19.24 o
 -10   6   4       54.36       51.49     22.96 o
  -9   6   4      188.32      172.95     14.27 o
  -8   6   4      239.52      219.78      8.60 o
  -7   6   4      461.52      446.87     21.56 o
  -6   6   4      136.77      151.64      6.18 o
  -5   6   4      679.62      632.28     12.89 o
  -4   6   4      183.08      188.33      9.09 o
  -3   6   4       46.25       57.28      4.17 o
  -2   6   4       56.08       54.58      4.68 o
  -1   6   4      366.02      378.14     10.09 o
   0   6   4       68.96       66.42      4.82 o
   1   6   4      518.54      451.22     11.11 o
   2   6   4      480.89      463.07     11.19 o
   3   6   4       47.55       42.39      5.32 o
   4   6   4      158.85      147.29     11.38 o
   5   6   4      539.40      506.90     15.10 o
   6   6   4        5.58        1.85     11.17 o
   7   6   4       29.35       22.81      5.59 o
   8   6   4      574.22      540.65     23.38 o
   9   6   4       23.76       12.58      8.18 o
  10   6   4      146.49      129.30     13.24 o
  11   6   4      318.25      334.65     18.82 o
  12   6   4      271.45      290.82     17.79 o
  13   6   4        2.52        4.46     14.07 o
  14   6   4       89.36       70.71     12.71 o
  15   6   4       29.69       27.12     12.31 o
  16   6   4        8.19        0.26     12.03 o
  17   6   4        1.35       -7.55     14.48 o
 -18   7   4        0.46      -11.93     11.93 o
 -17   7   4       42.73       74.58     17.17 o
 -16   7   4        7.89       14.13     11.19 o
 -15   7   4       32.56       35.63     11.33 o
 -14   7   4       24.84       11.16      8.24 o
 -13   7   4       23.76       35.85      8.24 o
 -12   7   4       46.32       43.96     15.72 o
 -11   7   4        7.65        9.64      6.65 o
 -10   7   4       62.50       73.87      8.24 o
  -9   7   4        9.51       11.30      6.56 o
  -8   7   4      107.43      104.65      7.00 o
  -7   7   4      144.58      144.71      7.59 o
  -6   7   4       61.17       58.04      8.69 o
  -5   7   4      107.40      105.09      5.86 o
  -4   7   4       23.35       21.48      3.87 o
  -3   7   4      381.27      384.80     10.82 o
  -2   7   4      312.57      323.75      9.95 o
  -1   7   4      124.60      110.41      5.99 o
   0   7   4      127.89      116.74     14.07 o
   1   7   4      298.89      295.90      9.18 o
   2   7   4      200.31      220.72     26.48 o
   3   7   4      727.01      811.18     21.27 o
   4   7   4      112.49      132.45      8.14 o
   5   7   4      333.78      300.57     13.65 o
   6   7   4      273.22      271.78     11.40 o
   7   7   4       45.89       46.00      7.65 o
   8   7   4      199.98      210.67     14.48 o
   9   7   4      111.89       96.71     10.97 o
  10   7   4       18.89       21.31      8.78 o
  11   7   4        1.50       -3.65      8.60 o
  12   7   4       17.15       12.34     19.24 o
  13   7   4       27.53       11.59     17.58 o
  14   7   4        3.98        1.97     11.79 o
  15   7   4       22.37       28.26     12.69 o
  16   7   4        6.03       15.37     13.86 o
  17   7   4        5.96        4.53     18.82 o
 -17   8   4        1.35        0.82     12.62 o
 -16   8   4        7.29       16.94     14.69 o
 -15   8   4        5.26       -9.06     10.72 o
 -14   8   4       89.07       78.81     15.93 o
 -13   8   4        7.45       11.61      8.15 o
 -12   8   4       48.31       53.57     10.55 o
 -11   8   4       13.85       18.57      7.75 o
 -10   8   4       11.19        3.19     13.65 o
  -9   8   4       49.31       68.56     17.38 o
  -8   8   4       12.91       11.71      5.65 o
  -7   8   4       38.75       27.20      9.93 o
  -6   8   4       18.58       17.40      6.83 o
  -5   8   4       56.68       44.45      5.95 o
  -4   8   4       82.93       80.47      5.81 o
  -3   8   4      163.98      172.82      7.90 o
  -2   8   4      123.91      120.40     12.83 o
  -1   8   4      215.54      198.39     19.65 o
   0   8   4       95.13       85.09      7.45 o
   1   8   4       50.97       69.46      7.26 o
   2   8   4      259.79      250.27     11.09 o
   3   8   4       63.70       59.13      6.81 o
   4   8   4      144.55      144.12     19.24 o
   5   8   4      200.55      192.26     32.68 o
   6   8   4       53.78       53.74     15.10 o
   7   8   4       10.83       15.70      6.83 o
   8   8   4      102.68       70.63     11.58 o
   9   8   4        5.23      -12.21     12.21 o
  10   8   4      271.98      225.76     19.86 o
  11   8   4       83.73      100.43     25.24 o
  12   8   4       42.58       53.86     10.55 o
  13   8   4        1.89        3.72     10.96 o
  14   8   4       19.65       24.15     12.33 o
  15   8   4        8.57       36.09     30.20 o
  16   8   4        5.89       -5.81     13.24 o
 -16   9   4        0.22        9.56     13.01 o
 -15   9   4        3.98       -4.18     12.03 o
 -14   9   4        0.51       -8.54      8.54 o
 -13   9   4       58.22       49.25      9.49 o
 -12   9   4        3.25       18.47     12.83 o
 -11   9   4       40.71       28.64      8.90 o
 -10   9   4       41.19       26.14      8.45 o
  -9   9   4       46.22       54.10     14.48 o
  -8   9   4       31.01       25.83      8.92 o
  -7   9   4       15.00       10.61      6.50 o
  -6   9   4      122.10      118.05      9.08 o
  -5   9   4      169.63      182.41     10.40 o
  -4   9   4        6.75        2.81      6.83 o
  -3   9   4      325.97      278.92     12.15 o
  -2   9   4      130.03      135.23     12.14 o
  -1   9   4       10.39        6.21      6.50 o
   0   9   4      688.49      681.18     34.55 o
   1   9   4       28.35       23.30      6.64 o
   2   9   4      132.80      157.41     10.76 o
   3   9   4       79.07       91.85     16.34 o
   4   9   4      511.24      511.29     17.28 o
   5   9   4       25.48       19.48     13.03 o
   6   9   4       98.61       81.54     23.17 o
   7   9   4       65.64       54.82      7.57 o
   8   9   4        3.37       10.72     14.07 o
   9   9   4      142.35      158.48     14.03 o
  10   9   4        4.91        1.48     16.55 o
  11   9   4       29.62       25.44     14.69 o
  12   9   4       14.57       14.07      9.49 o
  13   9   4       10.07        0.09      9.44 o
  14   9   4       14.99       16.14     13.42 o
 -14  10   4        9.98       -2.69     11.70 o
 -13  10   4       12.55       15.10     11.12 o
 -12  10   4        3.48        3.50     10.36 o
 -11  10   4        4.66        1.44     13.24 o
 -10  10   4       18.38       30.63     10.48 o
  -9  10   4       20.18       29.79     10.09 o
  -8  10   4       66.97       44.69      9.95 o
  -7  10   4       53.19       54.01     12.21 o
  -6  10   4        4.96       -3.33      9.10 o
  -5  10   4       20.74       21.31      9.72 o
  -4  10   4       24.63       22.30      9.06 o
  -3  10   4       11.97       19.93      8.92 o
  -2  10   4      310.64      334.31     17.85 o
  -1  10   4        8.84        9.74      8.47 o
   0  10   4       46.47       70.85     10.36 o
   1  10   4        3.61        0.16     10.34 o
   2  10   4       12.38       38.45      7.26 o
   3  10   4       15.57       12.55      6.73 o
   4  10   4       76.11       65.11      8.33 o
   5  10   4       51.59       45.03      7.64 o
   6  10   4       31.98       27.58      8.48 o
   7  10   4        4.04        1.45      8.78 o
   8  10   4        2.78        3.53      9.35 o
   9  10   4       19.45       26.70     10.52 o
  10  10   4       51.80       63.60     12.28 o
  11  10   4       44.76       58.58     12.29 o
  12  10   4       36.12       50.32     18.41 o
  13  10   4       41.34       64.74     11.52 o
 -13  11   4        0.20        6.07     11.98 o
 -12  11   4       28.04       31.34     12.14 o
 -11  11   4        5.22       -9.93     10.53 o
 -10  11   4        7.00        0.29     10.81 o
  -9  11   4       13.83       -0.93     21.72 o
  -8  11   4        9.28        3.38      9.50 o
  -7  11   4       12.44       30.69     10.38 o
  -6  11   4       93.71      113.32     12.58 o
  -5  11   4       54.32       69.06     11.24 o
  -4  11   4       27.19       29.02     10.55 o
  -3  11   4        2.53        3.10     15.93 o
  -2  11   4       63.07       68.36     10.81 o
  -1  11   4      109.00       95.53     11.99 o
   0  11   4       99.75      120.54     19.45 o
   1  11   4       82.38       62.53     14.07 o
   2  11   4       74.07       87.28     11.55 o
   3  11   4       30.19       40.99      8.48 o
   4  11   4       14.75       12.21      7.46 o
   5  11   4       49.77       54.59      8.57 o
   6  11   4        1.21       -7.86      7.86 o
   7  11   4        1.81        3.31      9.95 o
   8  11   4       14.97       24.85     26.69 o
   9  11   4       14.63       27.79     10.94 o
  10  11   4       22.94       40.84     12.28 o
  11  11   4       13.42        8.91     12.28 o
 -10  12   4        8.54       -3.54     11.26 o
  -9  12   4       37.46       16.55     16.14 o
  -8  12   4        5.28        9.93     15.31 o
  -7  12   4        3.21       15.72     15.31 o
  -6  12   4        4.49       -1.78     10.52 o
  -5  12   4       27.39       37.45     11.07 o
  -4  12   4        3.16       10.34     12.00 o
  -3  12   4       28.91       45.09     11.07 o
  -2  12   4       25.78       29.77     10.68 o
  -1  12   4        1.00        9.54      9.48 o
   0  12   4       29.18       13.11     10.96 o
   1  12   4       23.28       -1.08      9.48 o
   2  12   4        1.57       -9.80      9.80 o
   3  12   4        1.83        9.95     10.38 o
   4  12   4        0.83       -8.84      9.31 o
   5  12   4       19.62        9.31     10.19 o
   6  12   4       24.71       37.81     10.97 o
   7  12   4        4.50        8.03     16.14 o
   8  12   4        4.72        4.44     10.97 o
   9  12   4       26.44       22.70     12.25 o
  -7  13   4        2.91        5.79     16.14 o
  -6  13   4        3.66       -3.31     15.72 o
  -5  13   4        1.87        3.66     16.96 o
  -4  13   4       11.04       25.40     17.58 o
  -3  13   4       20.60       44.97     13.65 o
  -2  13   4       11.52       -0.83     19.24 o
  -1  13   4        6.54        3.13     10.72 o
   0  13   4       20.02       25.03     11.70 o
   1  13   4       25.24       19.03     14.07 o
   2  13   4       22.08       24.02     16.96 o
   3  13   4        0.76        5.71     13.65 o
   4  13   4       20.64       14.91     11.82 o
   5  13   4       17.58        5.38     16.14 o
   6  13   4        5.02       20.27     17.38 o
 -21   0   5       13.16       40.55     19.86 o
 -20   0   5        7.45        3.41     18.41 o
 -19   0   5       10.72       11.65     11.01 o
 -18   0   5       65.83       71.49     12.01 o
 -17   0   5       34.30       31.64     10.44 o
 -16   0   5       72.16      101.61     22.76 o
 -15   0   5      369.36      348.89     18.20 o
 -14   0   5        9.14       11.82     12.21 o
 -13   0   5      426.61      421.45     18.96 o
 -12   0   5      161.68      133.87     13.86 o
 -11   0   5      294.07      300.85     14.67 o
 -10   0   5      474.97      461.52     12.97 o
  -9   0   5      419.91      433.02     13.45 o
  -8   0   5       71.97       68.54      4.95 o
  -7   0   5       88.50       90.68      5.26 o
  -6   0   5       10.41       11.62      3.51 o
  -5   0   5      247.60      302.39      8.77 o
  -4   0   5     2944.56     2663.24     49.33 o
  -3   0   5      559.29      642.94     26.89 o
  -2   0   5      653.46      634.25     26.48 o
  -1   0   5     4547.14     4787.72    154.32 o
   0   0   5      909.80      901.11     34.75 o
   1   0   5     1463.54     1501.02     52.54 o
   2   0   5       78.49       90.61      8.27 o
   3   0   5       84.42       75.71      8.27 o
   4   0   5     2711.54     2712.02     90.61 o
   5   0   5     2557.36     2424.48     82.33 o
   6   0   5       17.41        7.03      6.62 o
   7   0   5     1559.24     1605.19     41.25 o
   8   0   5      859.82      911.37     27.05 o
   9   0   5        0.31       -0.03      6.21 o
  10   0   5        1.10        8.99      5.36 o
  11   0   5       57.24       60.73     10.55 o
  12   0   5      100.67       84.96     10.32 o
  13   0   5        4.02       -7.60     18.00 o
  14   0   5       49.43       37.28      9.74 o
  15   0   5      219.83      202.27     14.96 o
  16   0   5        0.23      -13.24     14.48 o
  17   0   5       35.36       44.27     18.62 o
  18   0   5        8.36       -6.62     16.96 o
  19   0   5        0.35      -14.48     19.03 o
 -21   1   5       12.65        2.53     10.95 o
 -20   1   5        8.01       11.55      9.74 o
 -19   1   5        3.62       -2.40      8.82 o
 -18   1   5        9.83       17.35      7.38 o
 -17   1   5       17.57       25.17      7.14 o
 -16   1   5      152.50      144.94     10.88 o
 -15   1   5      575.15      539.47     30.81 o
 -14   1   5      414.14      414.91     13.58 o
 -13   1   5       44.14       50.03      6.22 o
 -12   1   5      175.77      139.43      7.88 o
 -11   1   5      231.49      234.03      7.96 o
 -10   1   5       41.94       40.76      4.24 o
  -9   1   5       83.09       76.20      5.67 o
  -8   1   5      422.84      411.99      9.37 o
  -7   1   5      140.80      148.42      5.85 o
  -6   1   5     4449.38     4378.21     61.82 o
  -5   1   5     1745.75     1689.11     25.78 o
  -4   1   5     2117.87     2287.04     54.69 o
  -3   1   5     1422.84     1483.67     35.41 o
  -2   1   5     5403.45     5361.28     97.79 o
  -1   1   5     2097.17     1994.77     38.82 o
   0   1   5      260.61      232.65      7.33 o
   1   1   5     1013.40      933.83     21.51 o
   2   1   5     1780.79     1845.49     36.55 o
   3   1   5     1091.38     1089.56     29.58 o
   4   1   5      382.49      370.13     12.70 o
   5   1   5        7.56        9.59      3.81 o
   6   1   5     1458.27     1531.47     37.44 o
   7   1   5      645.47      639.41     13.99 o
   8   1   5      580.86      618.51     16.54 o
   9   1   5       69.09       76.20      5.02 o
  10   1   5        3.54        6.67      4.78 o
  11   1   5      245.73      250.11      9.82 o
  12   1   5       59.18       71.96      6.79 o
  13   1   5       18.08       20.47      7.35 o
  14   1   5       80.34       69.83      9.36 o
  15   1   5      137.88      145.81     11.27 o
  16   1   5      104.65       99.67     14.13 o
  17   1   5       21.13       30.06      9.50 o
  18   1   5       26.68       13.69     13.00 o
  19   1   5       30.59       24.93     14.03 o
 -21   2   5       13.67       18.26     11.13 o
 -20   2   5        6.38        3.99      9.92 o
 -19   2   5       12.85        8.22      9.82 o
 -18   2   5       15.51       28.75      8.81 o
 -17   2   5        6.99        7.75      8.22 o
 -16   2   5       67.18       62.42      7.76 o
 -15   2   5      253.65      257.02     11.08 o
 -14   2   5       89.73       95.97      7.68 o
 -13   2   5       61.52       55.55      6.40 o
 -12   2   5       84.43       76.78      5.42 o
 -11   2   5       54.31       56.06      4.79 o
 -10   2   5      570.18      575.56     12.38 o
  -9   2   5      342.47      347.05      8.87 o
  -8   2   5      379.83      446.44      9.96 o
  -7   2   5       25.24       25.86      3.41 o
  -6   2   5      351.67      348.17      8.12 o
  -5   2   5      191.16      164.90      7.37 o
  -4   2   5     1389.65     1400.76     24.52 o
  -3   2   5      817.50      758.00     14.63 o
  -2   2   5     2366.24     2243.44     57.20 o
  -1   2   5      379.49      382.50     10.18 o
   0   2   5     1506.20     1548.45     30.77 o
   1   2   5       74.30       86.81      4.75 o
   2   2   5      650.91      647.81     15.07 o
   3   2   5       35.47       28.79      3.08 o
   4   2   5      562.70      550.24     10.28 o
   5   2   5     2044.90     2111.66     35.52 o
   6   2   5       40.00       40.35      4.54 o
   7   2   5      464.69      469.74     11.34 o
   8   2   5      232.02      240.05      9.73 o
   9   2   5      349.01      341.06      9.22 o
  10   2   5       37.71       41.09      4.98 o
  11   2   5      108.80      116.78      6.49 o
  12   2   5       13.26       11.86      7.22 o
  13   2   5       10.26        0.88      7.41 o
  14   2   5      201.54      196.40     12.27 o
  15   2   5       43.13       44.46     15.17 o
  16   2   5       33.89       30.72      9.22 o
  17   2   5       12.01       12.07      9.12 o
  18   2   5        3.46       -3.26     13.57 o
  19   2   5        4.08       17.43     11.21 o
 -20   3   5        5.97       11.70     10.47 o
 -19   3   5       82.63       88.50     10.99 o
 -18   3   5        9.08        3.30     10.44 o
 -17   3   5       76.51       83.28     10.47 o
 -16   3   5       45.01       52.27      8.84 o
 -15   3   5      138.36      132.48     18.65 o
 -14   3   5       80.95       82.83     12.12 o
 -13   3   5       83.51       74.78      6.73 o
 -12   3   5       15.94       18.04      4.52 o
 -11   3   5      101.61       97.90      5.62 o
 -10   3   5      208.02      187.66      6.99 o
  -9   3   5       33.25       25.95      3.41 o
  -8   3   5      300.86      324.46      9.14 o
  -7   3   5      319.37      330.84     10.08 o
  -6   3   5      557.45      554.90     12.79 o
  -5   3   5     1025.47     1012.21     16.97 o
  -4   3   5      446.92      484.72      9.66 o
  -3   3   5     1680.83     1787.04     27.05 o
  -2   3   5     1978.55     1841.86     25.38 o
  -1   3   5      384.23      390.81     13.45 o
   0   3   5      880.66      867.83     31.24 o
   1   3   5     2580.15     2373.51     42.41 o
   2   3   5      237.45      221.87      6.58 o
   3   3   5     1021.19     1033.36     16.73 o
   4   3   5     2332.45     2271.30     33.50 o
   5   3   5      521.77      568.84     17.15 o
   6   3   5      582.63      546.45     10.83 o
   7   3   5      548.70      555.32     14.15 o
   8   3   5        9.28        8.43      4.24 o
   9   3   5       64.98       71.28      5.53 o
  10   3   5      264.04      245.84      9.64 o
  11   3   5      139.55      146.28      8.43 o
  12   3   5      152.93      159.75     10.99 o
  13   3   5       38.10       45.24      9.39 o
  14   3   5       10.55        3.75      9.16 o
  15   3   5        2.11        5.33     13.45 o
  16   3   5        2.18       -5.30      8.84 o
  17   3   5        9.16       15.94      9.44 o
  18   3   5       10.18        8.21     12.12 o
  19   3   5        1.31      -12.39     13.22 o
 -20   4   5       15.37       20.27     10.42 o
 -19   4   5       26.66       18.62      9.69 o
 -18   4   5       42.35       39.55      9.48 o
 -17   4   5       84.03       74.98     10.09 o
 -16   4   5       22.64       32.48     10.19 o
 -15   4   5       77.71       93.35      9.56 o
 -14   4   5       88.74       93.54     11.03 o
 -13   4   5      218.51      188.91     12.35 o
 -12   4   5       26.23       30.78      4.98 o
 -11   4   5      235.99      255.87      8.52 o
 -10   4   5       83.60       79.22      5.73 o
  -9   4   5       89.51       89.15      5.31 o
  -8   4   5      484.51      492.19     10.81 o
  -7   4   5       31.08       29.25      3.77 o
  -6   4   5     1671.12     1671.29     26.36 o
  -5   4   5      858.75      893.75     15.85 o
  -4   4   5      688.57      732.56     13.44 o
  -3   4   5      952.71      977.24     16.42 o
  -2   4   5     1782.02     1786.98     50.06 o
  -1   4   5     1971.69     2093.58     35.54 o
   0   4   5     4479.94     4672.05     74.60 o
   1   4   5       21.35       25.98      3.51 o
   2   4   5      754.79      793.09     15.77 o
   3   4   5      571.20      530.36     11.66 o
   4   4   5      525.20      527.92     11.90 o
   5   4   5      412.83      423.94      8.94 o
   6   4   5      290.41      326.29      7.87 o
   7   4   5      587.95      593.88     13.62 o
   8   4   5      121.43      116.10     10.69 o
   9   4   5       18.60        8.69      5.97 o
  10   4   5      196.03      168.47      9.66 o
  11   4   5      466.88      436.28     13.68 o
  12   4   5      371.21      379.84     13.14 o
  13   4   5      121.92      116.97     10.56 o
  14   4   5        7.05       -2.41     10.55 o
  15   4   5        9.64       -3.45      9.87 o
  16   4   5       24.40       36.54     11.82 o
  17   4   5        4.91      -12.08     12.08 o
  18   4   5        3.22       -6.69     12.01 o
 -19   5   5        0.24       15.67      9.69 o
 -18   5   5       28.05       34.71     17.47 o
 -17   5   5       55.55       63.25     13.54 o
 -16   5   5       34.14       31.91      8.48 o
 -15   5   5        3.02        3.77      7.79 o
 -14   5   5      121.93      118.48      9.98 o
 -13   5   5       40.22       56.22      7.02 o
 -12   5   5       10.30       20.84      6.65 o
 -11   5   5      152.92      133.09      9.11 o
 -10   5   5      336.20      297.78      9.92 o
  -9   5   5        1.43        0.84      3.87 o
  -8   5   5      227.77      231.82     12.74 o
  -7   5   5       48.85       44.45      4.35 o
  -6   5   5        0.09       -0.17      3.46 o
  -5   5   5     1380.56     1386.03     30.91 o
  -4   5   5      381.01      388.84      9.07 o
  -3   5   5      368.13      367.10      7.90 o
  -2   5   5     1446.78     1445.52     22.86 o
  -1   5   5     1138.49     1093.44     21.06 o
   0   5   5     1582.90     1566.57     33.51 o
   1   5   5     1401.71     1435.47     26.17 o
   2   5   5     1162.70     1194.45     22.37 o
   3   5   5      167.83      157.09      7.86 o
   4   5   5      233.65      220.25     18.82 o
   5   5   5       11.73        3.76      3.80 o
   6   5   5      448.85      443.17     11.14 o
   7   5   5      336.91      314.04      9.64 o
   8   5   5      209.59      209.33     20.69 o
   9   5   5      102.75       93.09      9.95 o
  10   5   5      221.79      227.09     13.88 o
  11   5   5      935.14     1005.46     32.63 o
  12   5   5        5.64        7.28      7.42 o
  13   5   5      108.56       94.37     13.08 o
  14   5   5        5.45        1.05      9.74 o
  15   5   5       19.75       12.56     13.65 o
  16   5   5       66.43       72.60     26.07 o
  17   5   5        0.22       -6.01     12.37 o
  18   5   5        6.61        8.47     13.42 o
 -19   6   5       13.78       22.44     14.41 o
 -18   6   5       51.30       78.97     13.71 o
 -17   6   5       22.09        7.80     13.65 o
 -16   6   5       55.23       81.88     17.17 o
 -15   6   5       12.91       17.49      9.64 o
 -14   6   5       11.56        3.14      9.31 o
 -13   6   5       97.62      115.91      9.41 o
 -12   6   5      529.48      516.44     17.90 o
 -11   6   5       22.03       16.08      6.56 o
 -10   6   5       95.93      112.08      9.93 o
  -9   6   5       80.45       70.49     13.03 o
  -8   6   5       20.90       27.22      4.90 o
  -7   6   5       13.26       10.33      4.22 o
  -6   6   5      466.16      471.97     20.02 o
  -5   6   5      158.55      152.60      6.28 o
  -4   6   5      200.01      202.80      6.81 o
  -3   6   5      253.27      273.66     11.38 o
  -2   6   5      580.62      521.57     15.31 o
  -1   6   5      316.91      315.28     10.34 o
   0   6   5      391.71      419.13     16.34 o
   1   6   5      290.15      278.89     10.14 o
   2   6   5      151.41      138.26      6.24 o
   3   6   5      289.45      300.61     11.15 o
   4   6   5       58.33       65.87      6.39 o
   5   6   5       88.80       90.81      7.02 o
   6   6   5       59.49       59.40      8.48 o
   7   6   5       14.80        8.10      5.43 o
   8   6   5       30.55       23.87     10.96 o
   9   6   5      396.02      366.82     19.65 o
  10   6   5      432.42      430.01     19.71 o
  11   6   5      243.41      240.52     15.47 o
  12   6   5       73.70       76.03      9.63 o
  13   6   5       18.92       30.68     18.00 o
  14   6   5       14.45       12.81     11.79 o
  15   6   5        4.50       -5.21     11.33 o
  16   6   5       17.03       27.12     13.22 o
  17   6   5       18.66       31.65     24.82 o
 -18   7   5        3.83      -12.23     12.23 o
 -17   7   5       10.20       -6.91     11.53 o
 -16   7   5       33.23       32.94     15.72 o
 -15   7   5       43.10       37.28     11.82 o
 -14   7   5       30.38       11.36      7.95 o
 -13   7   5       31.68       34.34      8.24 o
 -12   7   5        5.04       22.26      7.34 o
 -11   7   5       95.47       97.27      9.11 o
 -10   7   5      227.42      215.33     18.41 o
  -9   7   5      180.67      202.52     10.87 o
  -8   7   5       79.90       83.62     14.69 o
  -7   7   5       53.40       47.94      6.00 o
  -6   7   5       36.99       41.25      4.96 o
  -5   7   5      186.11      200.46      7.30 o
  -4   7   5      434.52      420.72     10.47 o
  -3   7   5       27.97       29.21      7.65 o
  -2   7   5      262.99      269.14      9.07 o
  -1   7   5        1.15        3.52      4.10 o
   0   7   5       78.04       87.65     19.24 o
   1   7   5     1732.77     1668.43     36.36 o
   2   7   5      123.52      120.84      7.82 o
   3   7   5      245.78      227.15     10.46 o
   4   7   5      101.73      107.34      7.82 o
   5   7   5       77.36       78.83      7.08 o
   6   7   5       74.92       80.84      7.45 o
   7   7   5       18.73       20.34      6.07 o
   8   7   5       64.42       65.60     10.09 o
   9   7   5      143.97      126.11     13.65 o
  10   7   5       51.77       42.82      9.64 o
  11   7   5       73.81       82.63     12.83 o
  12   7   5       47.00       44.90     10.81 o
  13   7   5       34.54       41.31     16.76 o
  14   7   5        3.68        9.18     11.13 o
  15   7   5        2.91      -10.39     11.82 o
  16   7   5       12.11       21.33     18.62 o
 -17   8   5       21.64       14.87     12.60 o
 -16   8   5        9.00       16.86     13.03 o
 -15   8   5       71.07       77.21     22.76 o
 -14   8   5       32.74       28.51      9.33 o
 -13   8   5       59.31       73.53      9.49 o
 -12   8   5       89.58       91.23      9.93 o
 -11   8   5       27.73       24.82      7.75 o
 -10   8   5       39.40       15.13      6.95 o
  -9   8   5       62.35       62.85      8.03 o
  -8   8   5       33.44       29.59      5.99 o
  -7   8   5       44.92       44.92      6.24 o
  -6   8   5       97.70      116.34      8.64 o
  -5   8   5      228.43      226.74     17.17 o
  -4   8   5      119.93      125.57      7.36 o
  -3   8   5       94.01      105.43      6.83 o
  -2   8   5      201.72      209.68     14.69 o
  -1   8   5       56.37       59.24      5.85 o
   0   8   5      172.82      170.82      9.71 o
   1   8   5       64.13       60.23      7.02 o
   2   8   5        2.73        2.65      5.58 o
   3   8   5       21.76       30.52      8.90 o
   4   8   5      141.24      153.26      9.46 o
   5   8   5      130.97       97.08      8.08 o
   6   8   5       20.92       21.01      7.45 o
   7   8   5       54.46       55.51      7.33 o
   8   8   5      144.00      130.79     12.72 o
   9   8   5      244.75      238.62     19.86 o
  10   8   5       21.49       28.85      9.80 o
  11   8   5        0.25        2.81      9.60 o
  12   8   5        0.45        5.84      9.64 o
  13   8   5       48.75       45.24     10.55 o
  14   8   5        4.75       -5.85     11.73 o
  15   8   5       28.54       29.61     13.72 o
 -16   9   5       19.25       44.38     13.92 o
 -15   9   5        4.66       15.86     12.52 o
 -14   9   5       18.26       24.26      9.49 o
 -13   9   5       21.16       20.15      8.94 o
 -12   9   5        5.60        8.77     10.19 o
 -11   9   5       40.71       38.15      9.95 o
 -10   9   5       83.96       91.42     21.31 o
  -9   9   5       16.60       28.21      9.18 o
  -8   9   5       89.46      126.20     12.14 o
  -7   9   5      179.44      163.60     14.07 o
  -6   9   5       10.45       11.55      6.73 o
  -5   9   5        2.86        1.74      6.20 o
  -4   9   5      101.68       85.77     10.14 o
  -3   9   5      151.61      160.69     10.02 o
  -2   9   5       91.12       83.27      8.14 o
  -1   9   5      219.17      197.51     10.77 o
   0   9   5      545.68      579.97     22.76 o
   1   9   5      375.11      343.30     16.76 o
   2   9   5       41.09       49.80      7.45 o
   3   9   5        8.73       12.56      6.64 o
   4   9   5       58.27       64.80     14.89 o
   5   9   5       13.83       18.16      9.52 o
   6   9   5       31.05       33.34      7.08 o
   7   9   5       95.98      105.61     11.55 o
   8   9   5        1.54        9.32      9.50 o
   9   9   5       18.92       14.09      9.48 o
  10   9   5       28.21       30.50     10.48 o
  11   9   5        0.59       -9.80      9.80 o
  12   9   5        6.77       19.33     11.17 o
  13   9   5        3.87        7.45      9.84 o
  14   9   5       26.14       25.01     14.30 o
 -14  10   5       19.86       31.43     12.14 o
 -13  10   5        9.01       10.26     11.26 o
 -12  10   5        1.70       25.17     11.11 o
 -11  10   5        6.64       20.43     10.09 o
 -10  10   5       34.23       39.74     10.68 o
  -9  10   5        5.15       -0.92      9.21 o
  -8  10   5       16.46       29.93      9.64 o
  -7  10   5       35.60       41.59      8.03 o
  -6  10   5       51.26       56.06      8.48 o
  -5  10   5       94.67       88.94      9.08 o
  -4  10   5       20.83       13.35      8.92 o
  -3  10   5       98.13       91.85     11.40 o
  -2  10   5       52.50       37.78      9.64 o
  -1  10   5       66.07       68.57     10.68 o
   0  10   5       48.02       32.13      7.33 o
   1  10   5        8.46       10.45     15.93 o
   2  10   5       29.09       34.63     12.00 o
   3  10   5       31.50       31.05      7.33 o
   4  10   5       25.49       18.86      7.71 o
   5  10   5        7.20       11.52      7.02 o
   6  10   5       17.82        9.41      9.72 o
   7  10   5       13.18        7.04      8.89 o
   8  10   5       39.27       37.17     10.38 o
   9  10   5        2.54        4.69     10.23 o
  10  10   5       80.69       95.42     13.16 o
  11  10   5        6.78        2.80     11.11 o
  12  10   5       18.02       31.65     12.58 o
  13  10   5       16.40       20.09     15.10 o
 -12  11   5        0.98       -6.45     19.03 o
 -11  11   5        1.86       -3.59     17.79 o
 -10  11   5        2.09        4.56     10.65 o
  -9  11   5        4.57        3.25      9.64 o
  -8  11   5        8.14        1.07     10.09 o
  -7  11   5       22.45       32.27     15.31 o
  -6  11   5       16.20       29.58     10.82 o
  -5  11   5        2.86       -9.06      9.06 o
  -4  11   5       63.80       44.83     10.19 o
  -3  11   5        6.63        8.80     18.20 o
  -2  11   5       22.44       29.30     16.34 o
  -1  11   5       13.93       26.22     10.09 o
   0  11   5       49.13       48.83     10.68 o
   1  11   5       79.47       78.84     11.55 o
   2  11   5       87.57       82.15     11.49 o
   3  11   5        0.91       14.02      7.42 o
   4  11   5       21.58       -0.34      9.93 o
   5  11   5       25.97       19.14      8.07 o
   6  11   5       10.08        3.72      9.95 o
   7  11   5        9.57       17.51     16.55 o
   8  11   5       11.08       10.34     10.36 o
   9  11   5       15.72       29.88     11.55 o
  10  11   5       25.22       31.38     12.14 o
  11  11   5        0.78      -13.65     13.65 o
 -10  12   5       26.63       30.82     18.62 o
  -9  12   5       26.57       37.65     17.79 o
  -8  12   5        6.38        7.86     15.72 o
  -7  12   5       20.68       53.37     17.38 o
  -6  12   5        5.86       14.00     10.31 o
  -5  12   5        2.85        5.91      9.90 o
  -4  12   5       12.00       12.83      9.95 o
  -3  12   5        4.54        8.64     10.78 o
  -2  12   5       25.99       45.40     11.70 o
  -1  12   5        6.29       15.79     10.06 o
   0  12   5        1.42      -11.79     11.79 o
   1  12   5        0.44       11.35     18.62 o
   2  12   5       16.42       29.92     11.07 o
   3  12   5       20.47       16.34     10.53 o
   4  12   5       25.88       25.65     10.52 o
   5  12   5        3.78        2.90      8.64 o
   6  12   5        5.33       14.73     12.41 o
   7  12   5        1.66       10.98     11.53 o
   8  12   5       19.58       25.06     12.14 o
  -7  13   5        0.24      -14.89     16.55 o
  -6  13   5        3.67        0.41     16.96 o
  -5  13   5       16.30       12.60     17.79 o
  -4  13   5        6.70        0.88     11.66 o
  -3  13   5        4.42       -3.58     24.20 o
  -2  13   5        1.75       11.23     10.90 o
  -1  13   5       18.37       17.83     11.38 o
   0  13   5        5.24       11.09     17.17 o
   1  13   5        1.52       18.52     11.36 o
   2  13   5        1.09        3.61     11.79 o
   3  13   5        1.91       31.04     11.85 o
   4  13   5        5.81       10.44     19.24 o
   5  13   5       11.55       14.48     16.96 o
 -21   0   6        4.56       14.07     19.03 o
 -20   0   6        1.19       -4.34     11.85 o
 -19   0   6        2.91        3.21     10.78 o
 -18   0   6        5.77        9.95     10.31 o
 -17   0   6       18.46       -4.37     12.83 o
 -16   0   6      355.61      338.75     18.49 o
 -15   0   6      224.42      227.72     27.10 o
 -14   0   6        0.60       -1.26      8.15 o
 -13   0   6      135.79      159.19     23.58 o
 -12   0   6        2.78        9.74      7.55 o
 -11   0   6       60.02       52.85      8.15 o
 -10   0   6      693.65      693.88     47.99 o
  -9   0   6        0.02        1.46      4.06 o
  -8   0   6      189.16      236.92      8.46 o
  -7   0   6      252.01      203.87     12.41 o
  -6   0   6      149.45      182.44      7.02 o
  -5   0   6     1456.09     1369.32     34.75 o
  -4   0   6     3251.96     3030.60    101.78 o
  -3   0   6       39.03       35.17      8.27 o
  -2   0   6     1859.84     1712.03     60.82 o
  -1   0   6     2686.65     2757.12     93.09 o
   0   0   6     3420.85     3142.31    105.09 o
   1   0   6       59.85       45.54     12.83 o
   2   0   6     1026.68     1051.30     39.72 o
   3   0   6      262.35      248.24     14.48 o
   4   0   6      310.80      308.23     17.38 o
   5   0   6     2018.92     1994.20     70.33 o
   6   0   6      175.43      176.66     13.24 o
   7   0   6     2247.46     2306.56     81.09 o
   8   0   6        0.79        2.65      6.12 o
   9   0   6       31.65       25.20      6.62 o
  10   0   6       66.48       87.30     11.79 o
  11   0   6       88.10       87.76     14.89 o
  12   0   6        4.42        9.25      7.73 o
  13   0   6      148.31      148.98     12.52 o
  14   0   6      132.75      110.13     13.03 o
  15   0   6      195.67      205.75     24.20 o
  16   0   6      141.97      131.98     20.27 o
  17   0   6        0.50        4.55     16.96 o
  18   0   6        2.64       -0.41     17.79 o
  19   0   6       31.64       47.17     20.27 o
 -21   1   6       30.82       32.39     11.45 o
 -20   1   6       32.77       22.16     10.25 o
 -19   1   6        1.79       11.19      9.19 o
 -18   1   6        9.11       14.85      7.29 o
 -17   1   6       11.77        9.79      7.02 o
 -16   1   6       24.17       17.89      6.70 o
 -15   1   6       98.97       96.60      8.72 o
 -14   1   6      358.12      333.99     12.31 o
 -13   1   6        7.92        3.11      5.46 o
 -12   1   6      370.01      385.59     12.35 o
 -11   1   6      439.13      475.03     11.35 o
 -10   1   6      278.12      289.63      9.91 o
  -9   1   6       15.20       10.72      3.50 o
  -8   1   6      398.81      421.44      9.78 o
  -7   1   6     1200.02     1188.39     20.00 o
  -6   1   6      674.46      787.88     14.22 o
  -5   1   6      915.90      948.85     38.17 o
  -4   1   6        8.87        9.14      3.29 o
  -3   1   6      457.76      432.58     11.74 o
  -2   1   6      493.44      490.97     12.90 o
  -1   1   6      268.44      252.81      8.54 o
   0   1   6      187.90      182.31      6.28 o
   1   1   6     1660.06     1675.64    122.26 o
   2   1   6       21.74       13.84      3.88 o
   3   1   6     3691.31     3625.15     84.69 o
   4   1   6     1650.20     1595.36     55.23 o
   5   1   6      276.25      327.47     12.83 o
   6   1   6       14.64       32.56      9.04 o
   7   1   6        8.82       11.31      4.10 o
   8   1   6      127.84      124.18      7.35 o
   9   1   6       53.33       55.05      4.87 o
  10   1   6       44.93       49.71      7.94 o
  11   1   6        1.07        0.34      5.19 o
  12   1   6       20.57       22.06      7.61 o
  13   1   6       15.56       14.11      5.90 o
  14   1   6       26.32       31.84      8.45 o
  15   1   6       99.88      105.91     10.30 o
  16   1   6        2.07        5.80      9.16 o
  17   1   6        3.10       11.97      9.27 o
  18   1   6        8.90       -8.71     13.02 o
  19   1   6        6.96        9.63     24.20 o
 -20   2   6       22.41       51.12     10.61 o
 -19   2   6        2.99       -8.34     13.47 o
 -18   2   6       18.60       32.75      9.41 o
 -17   2   6       24.39       14.21      7.00 o
 -16   2   6       52.73       47.05      7.19 o
 -15   2   6       21.43       28.91      6.52 o
 -14   2   6      235.37      222.40     10.23 o
 -13   2   6      206.58      215.46      9.69 o
 -12   2   6      165.84      169.93      7.13 o
 -11   2   6      486.45      451.40     11.09 o
 -10   2   6      330.54      293.20      8.56 o
  -9   2   6      220.41      239.92     12.30 o
  -8   2   6      152.63      162.37      6.03 o
  -7   2   6      184.33      192.78      6.36 o
  -6   2   6      131.36      141.62      8.71 o
  -5   2   6     1181.69     1321.98     23.97 o
  -4   2   6     1691.73     1775.67     30.47 o
  -3   2   6     1082.92     1021.40     18.81 o
  -2   2   6       13.31        7.17      3.81 o
  -1   2   6     2729.96     2716.25     45.53 o
   0   2   6      204.06      172.36     15.31 o
   1   2   6     1295.02     1263.61     42.61 o
   2   2   6      316.00      348.92     10.32 o
   3   2   6      658.51      700.91     23.17 o
   4   2   6      178.23      166.82      5.50 o
   5   2   6     1879.75     1861.29     32.27 o
   6   2   6       72.68       59.67      4.71 o
   7   2   6      468.89      486.72     11.96 o
   8   2   6       90.52       94.95      5.78 o
   9   2   6      356.95      332.94     10.07 o
  10   2   6       46.33       45.78      6.41 o
  11   2   6      140.96      154.92      8.12 o
  12   2   6      113.43      110.74      9.84 o
  13   2   6       76.47       66.81     11.36 o
  14   2   6        9.91        5.58      8.13 o
  15   2   6       38.03       21.16      8.99 o
  16   2   6       71.29       70.86     10.52 o
  17   2   6       35.91       40.36     10.20 o
  18   2   6        4.02       10.09     10.30 o
 -20   3   6       31.80       22.76     10.32 o
 -19   3   6       23.21       35.21     11.40 o
 -18   3   6        2.50       19.67      8.41 o
 -17   3   6      129.67      130.14     11.38 o
 -16   3   6      121.43      109.73     11.63 o
 -15   3   6       54.20       59.50      8.36 o
 -14   3   6        4.98       -3.91      5.67 o
 -13   3   6      718.46      736.87     18.62 o
 -12   3   6       11.54       13.04      4.43 o
 -11   3   6      133.27      121.63      6.18 o
 -10   3   6       47.32       57.08      4.34 o
  -9   3   6       72.65       78.03      5.33 o
  -8   3   6       37.30       38.69      4.83 o
  -7   3   6      260.12      244.15      6.98 o
  -6   3   6       90.36       92.17      5.37 o
  -5   3   6      403.17      390.55     14.63 o
  -4   3   6      668.21      635.15     13.43 o
  -3   3   6     1363.00     1485.82     32.11 o
  -2   3   6      298.46      296.49      6.32 o
  -1   3   6      415.45      452.92     10.68 o
   0   3   6     2561.16     2634.29     43.88 o
   1   3   6      189.04      192.71      6.58 o
   2   3   6     1165.55     1166.75     21.64 o
   3   3   6      580.13      557.42     10.60 o
   4   3   6      579.85      616.71     11.59 o
   5   3   6      276.52      305.12      7.61 o
   6   3   6       44.93       42.45      5.20 o
   7   3   6      808.67      850.94     18.24 o
   8   3   6      497.43      501.10     12.49 o
   9   3   6      422.80      413.04     11.41 o
  10   3   6       74.09       69.33      7.48 o
  11   3   6        9.75        7.63     10.28 o
  12   3   6      723.15      704.81     21.81 o
  13   3   6       96.18       92.37      9.86 o
  14   3   6       35.67       37.05     11.53 o
  15   3   6        0.12        1.08      8.57 o
  16   3   6        0.10       -0.83     11.38 o
  17   3   6       56.10       73.98     16.76 o
  18   3   6       13.89       19.89     12.83 o
 -20   4   6       16.33       26.27     10.83 o
 -19   4   6       30.57       38.31      9.92 o
 -18   4   6       26.60       25.78      9.37 o
 -17   4   6       21.68       27.51      8.81 o
 -16   4   6       89.60       71.42      9.70 o
 -15   4   6       93.87       96.19     15.84 o
 -14   4   6      119.96      134.42     22.22 o
 -13   4   6      752.78      731.66     16.18 o
 -12   4   6       30.39       34.46      5.91 o
 -11   4   6      139.66      114.76      6.64 o
 -10   4   6      116.29      109.54     10.51 o
  -9   4   6      178.30      174.54     11.10 o
  -8   4   6      601.04      561.53     11.93 o
  -7   4   6      328.88      337.62      8.65 o
  -6   4   6       73.46       88.86      4.79 o
  -5   4   6      276.55      270.30      8.16 o
  -4   4   6      492.69      447.53      9.61 o
  -3   4   6      288.40      288.77      8.00 o
  -2   4   6     1547.92     1682.96     25.84 o
  -1   4   6      577.42      546.64     12.43 o
   0   4   6      826.40      828.13     16.82 o
   1   4   6       84.98       80.90      4.82 o
   2   4   6       87.44       97.85      4.97 o
   3   4   6      262.16      325.27      8.89 o
   4   4   6      365.42      352.12      7.92 o
   5   4   6      861.32      932.45     22.75 o
   6   4   6       49.48       48.70      4.09 o
   7   4   6      394.88      398.79     10.81 o
   8   4   6      316.78      283.13     20.12 o
   9   4   6       67.20       79.30      7.88 o
  10   4   6       89.71       85.68      8.30 o
  11   4   6      287.15      250.66     14.72 o
  12   4   6       44.27       33.21     13.45 o
  13   4   6      208.81      211.84     16.14 o
  14   4   6        7.00       13.97     10.24 o
  15   4   6       53.75       47.55     12.71 o
  16   4   6        6.45        5.12     14.48 o
  17   4   6        3.25        6.43     31.03 o
  18   4   6       25.33       31.38     14.19 o
 -19   5   6       27.50       29.73     10.33 o
 -18   5   6        5.70        2.75      9.26 o
 -17   5   6       76.74       60.05      9.94 o
 -16   5   6        5.70        6.97      8.21 o
 -15   5   6       28.44       18.89      8.71 o
 -14   5   6      230.59      239.72     16.38 o
 -13   5   6       11.13        8.22      6.76 o
 -12   5   6       17.62       19.80      6.50 o
 -11   5   6      106.02      114.19     12.78 o
 -10   5   6      103.77      107.60      6.72 o
  -9   5   6      413.18      415.99     18.77 o
  -8   5   6      320.20      314.86      8.82 o
  -7   5   6      257.78      285.77      8.22 o
  -6   5   6      344.84      322.33      8.65 o
  -5   5   6      147.89      145.31      5.88 o
  -4   5   6        9.08        6.42      6.29 o
  -3   5   6      459.99      459.21     13.95 o
  -2   5   6     2052.38     2156.51     37.59 o
  -1   5   6      380.19      388.12     13.24 o
   0   5   6       96.67       94.36      5.27 o
   1   5   6      123.98      133.18     12.62 o
   2   5   6      541.70      538.33     12.54 o
   3   5   6       35.65       32.45      4.06 o
   4   5   6      474.43      517.09     17.17 o
   5   5   6      365.35      336.30     11.77 o
   6   5   6      341.62      341.95     12.01 o
   7   5   6       48.32       37.20     12.00 o
   8   5   6      258.93      242.47     13.03 o
   9   5   6      146.42      146.24     11.98 o
  10   5   6      413.83      412.41     19.08 o
  11   5   6      144.33      122.02     11.90 o
  12   5   6       67.40       63.50     11.17 o
  13   5   6       12.96       14.40     10.53 o
  14   5   6       27.26       13.90     10.90 o
  15   5   6        4.88       -1.63     23.58 o
  16   5   6       15.42       28.05     13.01 o
  17   5   6       15.48       36.30     13.84 o
 -19   6   6       25.11       17.79     13.22 o
 -18   6   6       17.65       18.30     12.37 o
 -17   6   6       10.91        8.88     15.93 o
 -16   6   6       96.38       83.62     12.92 o
 -15   6   6        9.45       11.23     10.01 o
 -14   6   6       56.49       59.21     16.55 o
 -13   6   6       56.61       49.07      8.48 o
 -12   6   6       95.98      112.05      9.33 o
 -11   6   6      110.50      103.92     12.00 o
 -10   6   6       16.27       24.54      7.45 o
  -9   6   6      184.64      183.95      8.54 o
  -8   6   6      192.49      185.17      7.32 o
  -7   6   6      278.90      235.98      7.80 o
  -6   6   6       84.91       80.06      5.32 o
  -5   6   6      285.12      249.15      7.73 o
  -4   6   6      237.46      269.24     14.02 o
  -3   6   6       49.42       45.66      4.91 o
  -2   6   6      243.00      195.39      7.46 o
  -1   6   6      316.67      339.87      9.93 o
   0   6   6        4.90        6.13      3.94 o
   1   6   6      264.33      274.36     11.58 o
   2   6   6      305.28      299.24      9.01 o
   3   6   6      222.07      228.42     10.02 o
   4   6   6        6.72        5.51      9.52 o
   5   6   6       18.57       17.04      5.32 o
   6   6   6       83.52       90.86     18.41 o
   7   6   6      350.57      364.24     13.22 o
   8   6   6       26.93       41.32      8.90 o
   9   6   6      124.96      143.76     12.25 o
  10   6   6      132.64      138.64     12.37 o
  11   6   6       51.15       35.49     14.48 o
  12   6   6       99.60       88.70     11.82 o
  13   6   6       68.87       58.65     19.86 o
  14   6   6       17.93       18.07     11.42 o
  15   6   6       45.34       41.26     12.78 o
  16   6   6        1.13       -7.94     16.96 o
  17   6   6        4.92       45.92     22.34 o
 -18   7   6        4.99       32.86     13.52 o
 -17   7   6        6.88       -4.67     11.42 o
 -16   7   6       31.60       40.17     12.28 o
 -15   7   6       20.79       16.50     10.53 o
 -14   7   6       27.33       25.93      8.45 o
 -13   7   6      120.91      120.61     10.10 o
 -12   7   6       13.39       18.80      7.42 o
 -11   7   6       32.13       35.00      7.34 o
 -10   7   6       66.22       72.71      8.33 o
  -9   7   6       23.82       16.99      9.93 o
  -8   7   6       65.10       57.58     11.58 o
  -7   7   6        9.33       13.88      4.80 o
  -6   7   6      128.87      105.31      6.10 o
  -5   7   6      311.42      299.37     11.86 o
  -4   7   6       21.37        9.89      7.23 o
  -3   7   6      250.55      280.36     10.14 o
  -2   7   6      132.74      129.57      6.73 o
  -1   7   6      132.12      103.89      8.07 o
   0   7   6      258.36      276.92      9.35 o
   1   7   6      371.30      358.74     13.15 o
   2   7   6       32.31       28.95     10.76 o
   3   7   6      308.01      315.98     12.39 o
   4   7   6      494.19      495.96     16.07 o
   5   7   6       67.38       59.89      6.81 o
   6   7   6      251.96      243.94     16.34 o
   7   7   6       92.01      103.84      8.14 o
   8   7   6       14.34       15.13     17.58 o
   9   7   6       79.07       89.73     25.86 o
  10   7   6       52.88       38.94      9.65 o
  11   7   6       68.44       61.32     13.65 o
  12   7   6        1.35       -9.21      9.21 o
  13   7   6       14.02       20.23      9.24 o
  14   7   6       25.29       31.70     20.48 o
  15   7   6       11.76       10.82     12.62 o
  16   7   6        1.19        7.29     13.72 o
 -17   8   6       41.79       61.68     20.27 o
 -16   8   6        4.22        8.95     12.23 o
 -15   8   6       17.35       11.72     11.82 o
 -14   8   6        1.41       -1.24      8.24 o
 -13   8   6       41.51       52.27      9.24 o
 -12   8   6      112.31      101.92     10.02 o
 -11   8   6        0.23        4.40      9.10 o
 -10   8   6       64.64       57.10      7.94 o
  -9   8   6        2.15        6.00      7.90 o
  -8   8   6      216.39      230.12     15.52 o
  -7   8   6       45.78       43.26      7.12 o
  -6   8   6       55.76       68.43      7.50 o
  -5   8   6        4.26        2.57      5.30 o
  -4   8   6        7.75        5.55      5.09 o
  -3   8   6      530.34      576.69     15.06 o
  -2   8   6      250.78      230.70     11.58 o
  -1   8   6       64.13       71.33      9.93 o
   0   8   6       69.65       67.55      7.86 o
   1   8   6        2.36        6.92      6.83 o
   2   8   6       24.18       21.23      6.33 o
   3   8   6       31.08       27.97      8.90 o
   4   8   6        9.98        4.85      7.24 o
   5   8   6      137.47      138.39      9.15 o
   6   8   6       13.58       11.33      6.33 o
   7   8   6      132.60      120.29      9.15 o
   8   8   6      126.42      129.08     12.72 o
   9   8   6        0.22        4.14     12.00 o
  10   8   6       49.06       31.58     10.38 o
  11   8   6       11.26        5.04      9.35 o
  12   8   6       14.05       -2.48     10.36 o
  13   8   6        2.41       11.43      9.34 o
  14   8   6        9.31        5.45     12.52 o
  15   8   6        1.65        6.67     24.82 o
 -16   9   6       14.59       28.55     17.79 o
 -15   9   6        1.38        7.86     15.31 o
 -14   9   6        4.62       -5.14     10.65 o
 -13   9   6        5.19       15.80     10.36 o
 -12   9   6       28.10       10.79      9.80 o
 -11   9   6       20.80       28.25      9.80 o
 -10   9   6       13.15       11.58      9.07 o
  -9   9   6       10.94       15.39     11.17 o
  -8   9   6        9.12        9.52      9.52 o
  -7   9   6       30.90       25.27      6.81 o
  -6   9   6       15.07       21.82      7.86 o
  -5   9   6      257.19      235.61     19.65 o
  -4   9   6       70.13       58.34      7.81 o
  -3   9   6      135.33      163.71     12.87 o
  -2   9   6       38.99       34.86      7.33 o
  -1   9   6      105.94      118.17      9.08 o
   0   9   6       26.54       33.12      7.02 o
   1   9   6       18.64       11.58      6.70 o
   2   9   6      190.85      182.16     10.71 o
   3   9   6      107.62       93.49     11.17 o
   4   9   6       78.25       57.28      7.71 o
   5   9   6        6.83        6.07      6.33 o
   6   9   6       16.79       22.38      6.70 o
   7   9   6       45.32       23.32      9.64 o
   8   9   6       72.23       55.36     10.97 o
   9   9   6       10.19       18.41      9.65 o
  10   9   6       51.01       56.07     11.40 o
  11   9   6        3.74        4.76     10.82 o
  12   9   6       28.33       48.11     19.45 o
  13   9   6       17.43       18.27     10.32 o
 -14  10   6        6.57        2.69     11.70 o
 -13  10   6       12.44       14.56     11.24 o
 -12  10   6        9.11       12.77     10.68 o
 -11  10   6        8.68        2.15     11.79 o
 -10  10   6       10.32        8.20     11.79 o
  -9  10   6       54.70       48.41     14.89 o
  -8  10   6       54.66       55.28     10.68 o
  -7  10   6        2.89        5.32      7.25 o
  -6  10   6       10.88        3.31      9.18 o
  -5  10   6       49.85       40.95     10.14 o
  -4  10   6       77.14       92.06     11.11 o
  -3  10   6       28.98       33.35     17.79 o
  -2  10   6      179.72      178.68     16.76 o
  -1  10   6      148.12      148.06     13.02 o
   0  10   6       46.51       29.63      7.64 o
   1  10   6       87.04       68.20      8.33 o
   2  10   6      171.71      176.38     18.00 o
   3  10   6        5.95        2.89      6.70 o
   4  10   6        3.58        8.03      7.13 o
   5  10   6        3.27       -6.88      6.88 o
   6  10   6       14.10       15.16      7.65 o
   7  10   6       22.74       27.94     14.27 o
   8  10   6       14.39        1.49     10.06 o
   9  10   6        3.25       -6.28     25.44 o
  10  10   6        0.16       -6.45     16.14 o
  11  10   6       26.84       35.24     12.28 o
  12  10   6       18.33       22.99     12.14 o
 -12  11   6        6.07       12.97     11.85 o
 -11  11   6        7.40        7.11     10.97 o
 -10  11   6       24.75       36.64     11.40 o
  -9  11   6        5.79       10.46     10.36 o
  -8  11   6       16.08       41.79     11.12 o
  -7  11   6       45.26       43.03     16.14 o
  -6  11   6       21.26       37.34     10.81 o
  -5  11   6       25.69       14.64     14.89 o
  -4  11   6       49.87       61.89     11.07 o
  -3  11   6       49.91       57.46     11.38 o
  -2  11   6       86.14       95.04     12.12 o
  -1  11   6       25.35       12.25     10.23 o
   0  11   6       14.90       17.80      9.93 o
   1  11   6       37.35       48.26     10.48 o
   2  11   6        3.28        1.49      7.57 o
   3  11   6       94.71      103.75     10.14 o
   4  11   6       11.77        4.01      7.88 o
   5  11   6        6.87       11.41      9.10 o
   6  11   6       29.44       36.42     10.78 o
   7  11   6        7.00       -2.28     10.06 o
   8  11   6        2.96        4.15     10.68 o
   9  11   6       40.62       56.04     15.93 o
  10  11   6        3.68        7.98     24.62 o
 -10  12   6       56.72       94.33     20.27 o
  -9  12   6       22.82       40.96     16.96 o
  -8  12   6        3.79       -5.38     15.72 o
  -7  12   6       17.06        9.52     15.31 o
  -6  12   6       26.73       22.63     11.36 o
  -5  12   6       36.74       23.02     10.65 o
  -4  12   6       36.78       26.61     10.81 o
  -3  12   6       23.42       26.96     11.36 o
  -2  12   6       14.47       24.82     10.82 o
  -1  12   6        7.85       18.62     10.24 o
   0  12   6        9.88       19.13     10.09 o
   1  12   6        1.24       -3.18      9.93 o
   2  12   6        6.40      -10.06     19.65 o
   3  12   6       35.26       12.77     10.09 o
   4  12   6       10.21        3.10     10.24 o
   5  12   6       13.91        6.30      8.80 o
   6  12   6       12.87       24.45     11.07 o
   7  12   6        0.60        7.22     11.78 o
   8  12   6        0.47       15.07     12.12 o
  -6  13   6        2.57      -14.48     15.31 o
  -5  13   6        5.49       -1.65     11.53 o
  -4  13   6        9.01       15.34     12.14 o
  -3  13   6        7.28       -8.45     11.26 o
  -2  13   6       27.65       44.10     16.76 o
  -1  13   6        1.66       17.15     16.96 o
   0  13   6       25.83       50.56     24.41 o
   1  13   6        6.74        3.51     11.82 o
   2  13   6       10.29       12.82     11.11 o
   3  13   6        0.56        4.00     13.45 o
   4  13   6        7.86       16.50     11.98 o
 -21   0   7       38.70       27.72     20.27 o
 -20   0   7       17.62        4.58     11.49 o
 -19   0   7       50.31       64.94     12.19 o
 -18   0   7        9.69       16.12     22.76 o
 -17   0   7       38.19       43.19     10.93 o
 -16   0   7      343.09      343.83     18.66 o
 -15   0   7      137.46      109.80     11.93 o
 -14   0   7      148.86      129.20     12.22 o
 -13   0   7       44.82       46.11     12.83 o
 -12   0   7       23.32       11.64      7.71 o
 -11   0   7      557.04      476.26     23.38 o
 -10   0   7       94.00       75.61      9.31 o
  -9   0   7       12.64       14.11      6.24 o
  -8   0   7       61.16       43.70      6.71 o
  -7   0   7     2056.53     1968.95     57.92 o
  -6   0   7       45.09       44.71      6.28 o
  -5   0   7     1684.35     1804.71     65.78 o
  -4   0   7     1069.81     1058.33     41.79 o
  -3   0   7     2807.97     2891.17     98.47 o
  -2   0   7     4193.85     4407.50    145.22 o
  -1   0   7     2753.96     2791.05     95.57 o
   0   0   7      988.08     1189.07     45.92 o
   1   0   7        0.89        4.99      5.27 o
   2   0   7     2939.45     3020.67    102.19 o
   3   0   7     1388.60     1467.10     54.20 o
   4   0   7      533.44      513.44     24.41 o
   5   0   7        8.51       11.17      7.45 o
   6   0   7      336.83      383.94     21.10 o
   7   0   7        7.39       13.65      7.86 o
   8   0   7      666.11      645.34     22.07 o
   9   0   7       26.17       28.25      7.55 o
  10   0   7       92.16       96.02      7.95 o
  11   0   7       26.04       31.47      8.50 o
  12   0   7       10.70       -1.52      8.15 o
  13   0   7       27.96       18.84     13.24 o
  14   0   7       56.26       40.41      9.83 o
  15   0   7        1.27        1.65     16.14 o
  16   0   7        0.77        3.31     15.72 o
  17   0   7        7.83       23.58     19.03 o
  18   0   7       15.44       28.13     19.86 o
 -20   1   7       49.74       61.79     11.04 o
 -19   1   7       15.79       13.81      9.14 o
 -18   1   7       30.77       40.15      7.76 o
 -17   1   7      121.56      122.45     14.45 o
 -16   1   7        3.44        1.69      6.46 o
 -15   1   7      358.35      341.08     12.81 o
 -14   1   7       21.35       18.68      8.10 o
 -13   1   7      116.59      106.81     10.69 o
 -12   1   7       29.93       26.49      8.78 o
 -11   1   7        5.93        4.86      3.98 o
 -10   1   7      118.32      137.04      6.14 o
  -9   1   7      116.73      117.05     11.11 o
  -8   1   7      422.71      424.97      9.98 o
  -7   1   7      822.05      915.54     16.53 o
  -6   1   7      608.55      636.39     14.03 o
  -5   1   7      465.29      434.53     10.59 o
  -4   1   7      680.11      611.50     15.57 o
  -3   1   7     1479.65     1422.69     29.97 o
  -2   1   7     1033.98      943.38     28.20 o
  -1   1   7      541.96      452.13     22.25 o
   0   1   7     4248.35     4358.25     83.04 o
   1   1   7     1694.50     1883.72     47.54 o
   2   1   7      999.62     1157.06     31.74 o
   3   1   7      144.53      149.25     11.58 o
   4   1   7      295.55      258.74     11.53 o
   5   1   7     1370.58     1390.37     37.14 o
   6   1   7       68.80       72.69      9.72 o
   7   1   7       85.39       82.31      6.55 o
   8   1   7       20.56       25.04      5.08 o
   9   1   7       14.76       11.29      4.42 o
  10   1   7      247.92      255.58      8.70 o
  11   1   7       41.43       43.43      8.54 o
  12   1   7       28.44       30.27      6.23 o
  13   1   7       44.17       39.79     11.82 o
  14   1   7       54.00       48.66     10.08 o
  15   1   7       13.96       16.18      8.81 o
  16   1   7        3.45        1.43      9.34 o
  17   1   7        1.71       -6.20     18.20 o
  18   1   7        1.99       -5.27     21.10 o
 -20   2   7       11.29       26.94     10.41 o
 -19   2   7       34.56       25.64      9.50 o
 -18   2   7       60.83       43.47     12.20 o
 -17   2   7       22.62       25.69      7.15 o
 -16   2   7       59.84       61.09      7.94 o
 -15   2   7       55.21       53.53      7.12 o
 -14   2   7      210.72      170.17      9.31 o
 -13   2   7       18.27       12.44      5.80 o
 -12   2   7       70.61       81.47      7.64 o
 -11   2   7       15.01       21.54      4.48 o
 -10   2   7      129.15      131.94      6.23 o
  -9   2   7        1.12        3.17      3.62 o
  -8   2   7       52.89       59.18      4.55 o
  -7   2   7      991.50     1083.74     21.26 o
  -6   2   7      463.39      478.63     11.62 o
  -5   2   7      372.25      341.56     11.45 o
  -4   2   7      630.61      636.17     20.71 o
  -3   2   7      489.19      511.09     16.12 o
  -2   2   7      681.10      677.52     16.98 o
  -1   2   7     2427.91     2631.12     65.68 o
   0   2   7     1052.33     1072.70     23.65 o
   1   2   7     1300.66     1353.49     28.70 o
   2   2   7      355.15      346.40     23.79 o
   3   2   7     1988.63     2039.75     51.19 o
   4   2   7       71.71       59.32      5.35 o
   5   2   7      419.11      435.11     11.04 o
   6   2   7      528.55      580.74     13.47 o
   7   2   7      595.95      576.22     13.68 o
   8   2   7      425.00      469.77     12.39 o
   9   2   7      256.36      261.25      9.36 o
  10   2   7       91.97       85.96      6.33 o
  11   2   7      208.65      208.17      9.68 o
  12   2   7       53.68       59.12      8.52 o
  13   2   7       42.28       35.67      9.63 o
  14   2   7       43.76       41.65      9.13 o
  15   2   7       19.25       13.78      9.63 o
  16   2   7        7.62       11.66     12.40 o
  17   2   7       13.57       13.58     12.01 o
  18   2   7        0.92       11.81     30.20 o
 -20   3   7        4.33       11.73      9.86 o
 -19   3   7       33.24       20.04      9.70 o
 -18   3   7        8.50        5.60      8.93 o
 -17   3   7       13.81        5.02      8.01 o
 -16   3   7       40.59       55.30      9.27 o
 -15   3   7       29.59       23.71      7.37 o
 -14   3   7       14.19       17.43      6.37 o
 -13   3   7      234.44      228.91     13.20 o
 -12   3   7       12.10       30.84      6.57 o
 -11   3   7      241.76      261.75     10.03 o
 -10   3   7       32.42       47.69      6.06 o
  -9   3   7       37.10       46.56      6.87 o
  -8   3   7      262.21      285.17      9.24 o
  -7   3   7      550.27      492.93     12.39 o
  -6   3   7      314.09      294.39      8.91 o
  -5   3   7      455.36      462.27     11.37 o
  -4   3   7      399.75      378.46      9.67 o
  -3   3   7      823.67      947.46     18.20 o
  -2   3   7       87.12       74.98      5.77 o
  -1   3   7      340.27      340.88     10.71 o
   0   3   7     2139.03     2186.89     43.54 o
   1   3   7      195.79      187.13     11.79 o
   2   3   7      448.96      503.29     10.02 o
   3   3   7      104.58       97.01      4.53 o
   4   3   7       19.39       25.40      5.30 o
   5   3   7      390.30      348.66      8.44 o
   6   3   7      379.03      406.11     10.99 o
   7   3   7       13.83       19.24      4.69 o
   8   3   7       40.57       44.41      5.21 o
   9   3   7        4.60        5.26      7.58 o
  10   3   7        3.34       -2.54      6.35 o
  11   3   7      111.92      102.94      8.05 o
  12   3   7       23.21       14.56      7.89 o
  13   3   7        2.50        1.19      9.71 o
  14   3   7       76.12       89.91     12.90 o
  15   3   7        7.29        7.56     11.01 o
  16   3   7       15.80        4.26     12.41 o
  17   3   7       70.65       75.38     32.89 o
  18   3   7        2.01      -12.19     12.19 o
 -20   4   7        0.05       16.61     14.15 o
 -19   4   7        5.39       -4.82      9.26 o
 -18   4   7       39.40       43.59      9.86 o
 -17   4   7       10.93        9.93      8.70 o
 -16   4   7        0.31        9.34      7.90 o
 -15   4   7        0.87        0.40     12.78 o
 -14   4   7        9.05        6.22      7.17 o
 -13   4   7      407.10      417.80     11.88 o
 -12   4   7      131.38      142.68     14.45 o
 -11   4   7      173.34      184.16      8.40 o
 -10   4   7       18.82       21.14      5.37 o
  -9   4   7      423.33      437.22     10.62 o
  -8   4   7       87.46       77.97      5.11 o
  -7   4   7      327.05      314.14      8.54 o
  -6   4   7      194.95      185.34      6.41 o
  -5   4   7      624.49      590.22     12.09 o
  -4   4   7      494.10      516.29     10.80 o
  -3   4   7     1292.56     1397.22     24.86 o
  -2   4   7       36.34       34.22      4.06 o
  -1   4   7      146.57      152.46      6.44 o
   0   4   7      891.60      904.82     28.13 o
   1   4   7     1442.63     1423.61     26.32 o
   2   4   7      506.66      551.68     12.86 o
   3   4   7      179.78      209.40      8.48 o
   4   4   7      144.15      182.56      5.93 o
   5   4   7      239.72      253.18     12.10 o
   6   4   7      252.44      249.54      8.45 o
   7   4   7      100.78      106.26      7.33 o
   8   4   7      248.77      215.12     19.65 o
   9   4   7      381.94      371.82     17.23 o
  10   4   7       51.27       51.75      9.36 o
  11   4   7      189.07      176.18     19.86 o
  12   4   7       70.99       52.36     10.83 o
  13   4   7      143.98      151.27     21.51 o
  14   4   7       20.76       16.02     10.44 o
  15   4   7       45.97        8.58     15.10 o
  16   4   7        3.76        6.45     12.31 o
  17   4   7        6.96       -0.06     12.90 o
 -19   5   7        1.34       20.03     10.08 o
 -18   5   7       48.08       49.37     10.16 o
 -17   5   7        5.54       14.06     17.58 o
 -16   5   7       56.73       51.02     11.26 o
 -15   5   7       61.47       88.35     12.49 o
 -14   5   7       97.18       88.54     11.66 o
 -13   5   7       57.73       58.67     10.76 o
 -12   5   7      233.19      243.50     16.96 o
 -11   5   7      273.00      250.88      9.74 o
 -10   5   7       85.91       91.56      6.51 o
  -9   5   7      145.73      130.49      6.34 o
  -8   5   7     1348.00     1331.03     22.94 o
  -7   5   7      387.82      397.56     12.08 o
  -6   5   7        3.06        2.98      3.87 o
  -5   5   7      166.84      185.16      6.57 o
  -4   5   7       26.45       24.46      4.99 o
  -3   5   7      290.61      263.80     10.88 o
  -2   5   7      115.51      121.37      6.14 o
  -1   5   7      403.40      365.21     10.38 o
   0   5   7      136.69      150.87     12.83 o
   1   5   7      341.66      310.00      9.35 o
   2   5   7     2058.62     2132.74     37.59 o
   3   5   7      384.38      374.69     15.31 o
   4   5   7       71.14       89.37      6.76 o
   5   5   7       79.65       67.20      9.10 o
   6   5   7       72.65       64.66      6.70 o
   7   5   7      142.66      148.71      8.71 o
   8   5   7      514.88      499.87     15.76 o
   9   5   7      639.06      590.02     23.06 o
  10   5   7       50.45       30.23     19.03 o
  11   5   7       15.43       27.31      8.78 o
  12   5   7        3.82        2.28      9.07 o
  13   5   7       71.02       87.17     12.72 o
  14   5   7       20.72       25.25     12.00 o
  15   5   7       31.21       45.77     13.12 o
  16   5   7       18.24       -4.51     16.34 o
  17   5   7       64.30       78.60     15.70 o
 -18   6   7       14.81       19.63     17.38 o
 -17   6   7        2.48        6.41     11.01 o
 -16   6   7       23.13       17.26     10.83 o
 -15   6   7       37.91       42.88     10.78 o
 -14   6   7      125.04      100.24     12.37 o
 -13   6   7      106.13      115.73      9.49 o
 -12   6   7       18.00        9.80      8.48 o
 -11   6   7       16.66       15.50      6.83 o
 -10   6   7      194.62      188.92     10.40 o
  -9   6   7        5.48        6.69      7.62 o
  -8   6   7       70.11       76.92      5.64 o
  -7   6   7       60.72       73.99      5.47 o
  -6   6   7      270.96      288.85      8.61 o
  -5   6   7      104.36      109.62      5.84 o
  -4   6   7       40.46       36.59      7.56 o
  -3   6   7       25.24       33.34      4.74 o
  -2   6   7      482.64      467.12     12.62 o
  -1   6   7       34.61       19.32      8.27 o
   0   6   7      410.63      393.91     11.11 o
   1   6   7       67.20       51.48      5.11 o
   2   6   7       34.13       28.67      4.53 o
   3   6   7        1.79       13.74      5.43 o
   4   6   7       30.89       21.54      5.47 o
   5   6   7      167.37      188.22      9.71 o
   6   6   7       54.88       65.19      7.02 o
   7   6   7      187.16      193.00     10.76 o
   8   6   7      385.51      391.10     28.34 o
   9   6   7       58.63       45.08      9.35 o
  10   6   7      155.06      137.76     12.43 o
  11   6   7       75.51       77.47     11.26 o
  12   6   7       20.31       19.98     16.34 o
  13   6   7       12.78       21.75     22.55 o
  14   6   7       41.35       45.93     12.12 o
  15   6   7       32.51       41.21     13.08 o
  16   6   7        1.02       12.72     14.27 o
 -18   7   7        2.55        3.79     13.02 o
 -17   7   7       19.84      -12.49     19.45 o
 -16   7   7       14.49       19.71     11.12 o
 -15   7   7       10.31       24.96     10.74 o
 -14   7   7      163.21      163.23     30.41 o
 -13   7   7        8.86       14.98      7.85 o
 -12   7   7       17.88       26.40      7.65 o
 -11   7   7      113.51       88.37      9.02 o
 -10   7   7      181.82      156.39     10.18 o
  -9   7   7      193.30      183.24     10.48 o
  -8   7   7      275.22      280.14     31.03 o
  -7   7   7       16.13       19.72      5.67 o
  -6   7   7      243.50      256.70     16.34 o
  -5   7   7        0.36       -2.67      4.97 o
  -4   7   7       50.07       62.58      8.51 o
  -3   7   7      103.00       98.11     12.49 o
  -2   7   7       93.90       72.87     11.38 o
  -1   7   7      144.70      138.16      7.16 o
   0   7   7      193.41      184.30      7.88 o
   1   7   7       69.29       76.41      9.31 o
   2   7   7       15.37       17.93      6.07 o
   3   7   7      134.71      124.20     15.10 o
   4   7   7       30.78       34.24      6.64 o
   5   7   7       56.82       52.14      7.08 o
   6   7   7       84.11       80.76     10.14 o
   7   7   7      372.84      352.34     13.84 o
   8   7   7       94.96       98.56     11.26 o
   9   7   7       68.60       71.36     10.82 o
  10   7   7       72.02       65.66     19.03 o
  11   7   7       45.78       44.55     10.38 o
  12   7   7       79.87       91.17     12.29 o
  13   7   7        1.49       15.07     11.03 o
  14   7   7        0.76       -8.44     11.72 o
  15   7   7        2.72       17.56     18.82 o
 -17   8   7       10.70        1.80     13.01 o
 -16   8   7       15.62       32.06     12.82 o
 -15   8   7        6.23       11.87     17.38 o
 -14   8   7       31.40       44.52     18.82 o
 -13   8   7       35.08       15.10      9.65 o
 -12   8   7       14.46       10.06      9.48 o
 -11   8   7       39.11       42.87      9.50 o
 -10   8   7       14.72       12.03     10.76 o
  -9   8   7       51.14       51.75      9.36 o
  -8   8   7      106.14      122.72     20.69 o
  -7   8   7        3.95        7.48      6.26 o
  -6   8   7       34.88       35.40      6.95 o
  -5   8   7       66.36       69.42     14.36 o
  -4   8   7       37.62       39.47      6.04 o
  -3   8   7      194.80      194.55      9.93 o
  -2   8   7       32.58       45.62      5.83 o
  -1   8   7       75.94       68.80      7.71 o
   0   8   7      135.79      126.24      8.77 o
   1   8   7      249.80      245.38     11.53 o
   2   8   7      102.55      128.40     13.65 o
   3   8   7        0.78       -1.39      5.84 o
   4   8   7       19.38       21.76      6.58 o
   5   8   7       31.24       20.52      6.49 o
   6   8   7       86.84       90.50      8.40 o
   7   8   7       27.34       33.03      6.81 o
   8   8   7       24.21       20.27      9.65 o
   9   8   7        2.08       18.39     14.07 o
  10   8   7        7.84       11.75     10.09 o
  11   8   7       10.82        4.98      9.48 o
  12   8   7        3.09       -3.56     10.19 o
  13   8   7       60.69       60.95     12.57 o
  14   8   7        7.04        9.30     12.62 o
 -15   9   7        9.45       45.51     17.38 o
 -14   9   7        2.35       -1.92     10.36 o
 -13   9   7       33.45       45.92     11.55 o
 -12   9   7       10.67       10.67      9.80 o
 -11   9   7       41.66       29.79      9.95 o
 -10   9   7       71.02       66.21     10.82 o
  -9   9   7       96.00       90.09     11.41 o
  -8   9   7       10.49       19.78      8.63 o
  -7   9   7      126.05      150.38     10.26 o
  -6   9   7      181.13      189.94     11.02 o
  -5   9   7      208.75      200.88     11.40 o
  -4   9   7       53.90       66.97      9.31 o
  -3   9   7       88.98      105.09     11.79 o
  -2   9   7        4.96       25.85      8.69 o
  -1   9   7      389.71      356.08     14.39 o
   0   9   7       13.25       -0.74      9.93 o
   1   9   7       53.15       48.22     12.21 o
   2   9   7      133.43      146.39      9.84 o
   3   9   7       72.45       82.03      8.20 o
   4   9   7       31.60       27.39     12.41 o
   5   9   7       40.84       38.65      7.33 o
   6   9   7       27.02       37.99     12.21 o
   7   9   7        2.95        6.79      9.50 o
   8   9   7       52.21       52.04     10.81 o
   9   9   7        3.60        5.79      9.95 o
  10   9   7       16.28       28.30     25.44 o
  11   9   7       14.93       25.45     11.24 o
  12   9   7        7.54       -4.13     15.72 o
  13   9   7        0.12        7.90     11.85 o
 -14  10   7        5.30       -3.44     11.55 o
 -13  10   7        6.05        1.18     11.82 o
 -12  10   7        3.36        2.90     10.24 o
 -11  10   7       13.79       -7.74     10.06 o
 -10  10   7        1.29       -9.35      9.35 o
  -9  10   7       10.06        8.69      9.65 o
  -8  10   7       11.57       10.17      9.10 o
  -7  10   7        6.13       11.80      7.42 o
  -6  10   7       81.54      109.71     12.29 o
  -5  10   7       35.01       26.13      9.93 o
  -4  10   7      192.47      169.88     14.03 o
  -3  10   7       22.26       21.63      9.31 o
  -2  10   7        0.10        1.69     16.96 o
  -1  10   7      184.73      205.29     19.65 o
   0  10   7       34.29       58.67     16.96 o
   1  10   7       17.66       28.54      7.57 o
   2  10   7       42.54       53.68     15.10 o
   3  10   7       45.76       62.21     28.55 o
   4  10   7       33.00       29.51      7.71 o
   5  10   7       18.78       29.89      7.88 o
   6  10   7       41.71       57.91     22.55 o
   7  10   7        2.30        6.41     10.24 o
   8  10   7       19.46        9.78     10.38 o
   9  10   7       20.77       46.33     11.66 o
  10  10   7       39.40       41.87     12.43 o
  11  10   7        2.65       17.21     11.85 o
 -12  11   7       10.40       14.18     11.55 o
 -11  11   7        0.26        1.89     19.03 o
 -10  11   7        5.07        8.30     10.81 o
  -9  11   7       15.16       26.99     10.97 o
  -8  11   7        9.36       30.62     15.31 o
  -7  11   7        0.17        6.83     10.53 o
  -6  11   7       15.77       21.58     10.38 o
  -5  11   7       17.67       12.99     10.36 o
  -4  11   7        3.38       10.89      9.60 o
  -3  11   7        4.50       17.05     16.14 o
  -2  11   7        0.66       -5.52     17.38 o
  -1  11   7       36.85       37.03     10.82 o
   0  11   7       49.96       34.75     22.76 o
   1  11   7       41.88       66.05     12.41 o
   2  11   7       10.00       18.51      7.81 o
   3  11   7       23.90       19.82      8.33 o
   4  11   7       10.31        9.31     16.34 o
   5  11   7       23.86       28.59      8.57 o
   6  11   7       22.01       15.73     14.89 o
   7  11   7        0.95       20.12     20.48 o
   8  11   7       24.64       29.58     11.99 o
   9  11   7        6.22       22.74     13.03 o
  -9  12   7       19.56       31.44     17.38 o
  -8  12   7       17.25        2.90     16.55 o
  -7  12   7       38.17       33.10     16.55 o
  -6  12   7       10.48       17.25     11.31 o
  -5  12   7        6.22       10.14     10.82 o
  -4  12   7       18.78       45.41     13.65 o
  -3  12   7       29.11       21.37     10.94 o
  -2  12   7        0.87        1.75     10.38 o
  -1  12   7        4.30       31.86     15.72 o
   0  12   7        5.43       22.54     10.65 o
   1  12   7        8.54       -9.92     18.00 o
   2  12   7       20.88       28.44     11.26 o
   3  12   7       21.09       15.77     13.86 o
   4  12   7        9.79       14.45      9.02 o
   5  12   7        4.63       13.55      9.33 o
   6  12   7       17.94       20.48     11.69 o
   7  12   7        4.85       19.02     12.28 o
  -5  13   7       21.90       25.68     12.70 o
  -4  13   7        2.03        2.07     11.70 o
  -3  13   7        5.20       17.65     11.98 o
  -2  13   7        0.24        6.40     11.69 o
  -1  13   7        0.03       12.61     11.69 o
   0  13   7        7.57        0.74     10.97 o
   1  13   7        5.57       -3.15     11.11 o
   2  13   7        6.10       12.62     11.55 o
 -20   0   8        2.50        8.15     23.58 o
 -19   0   8       86.90       87.20     41.99 o
 -18   0   8        0.20       -6.58     31.44 o
 -17   0   8       37.15       32.61     10.19 o
 -16   0   8       59.78       54.62     22.13 o
 -15   0   8      105.67      112.89     14.48 o
 -14   0   8      202.12      148.77     12.60 o
 -13   0   8       68.80      101.67     10.90 o
 -12   0   8      150.02      154.15     16.96 o
 -11   0   8       99.40       92.04     15.31 o
 -10   0   8        0.07       -0.22     12.00 o
  -9   0   8      667.91      631.34     47.58 o
  -8   0   8      518.41      525.42     21.93 o
  -7   0   8      372.37      411.42     16.06 o
  -6   0   8       60.09       53.79     10.34 o
  -5   0   8       82.62       82.33     11.58 o
  -4   0   8       41.80       27.72      9.52 o
  -3   0   8      563.89      530.82     26.48 o
  -2   0   8     5493.53     5773.24    188.66 o
  -1   0   8     2435.97     2523.77     88.54 o
   0   0   8     2237.52     2408.76     84.82 o
   1   0   8     1239.14     1250.72     49.23 o
   2   0   8       12.91       11.35      7.45 o
   3   0   8        0.09       -4.55      6.62 o
   4   0   8      501.82      572.61     27.31 o
   5   0   8      263.92      321.47     19.03 o
   6   0   8        1.89       -7.03      7.03 o
   7   0   8      349.05      370.29     21.93 o
   8   0   8       57.70       52.13     10.34 o
   9   0   8       23.26       23.61      7.73 o
  10   0   8       26.73       19.81      6.71 o
  11   0   8        3.66       -3.88     10.14 o
  12   0   8        0.08       -5.98      8.24 o
  13   0   8       14.84       22.95      9.24 o
  14   0   8        5.31       14.23     10.96 o
  15   0   8        4.24        7.03     16.55 o
  16   0   8        5.39        0.00     16.55 o
  17   0   8        3.52       38.89     19.86 o
  18   0   8        1.57       21.10     20.69 o
 -20   1   8        4.95       12.14     10.21 o
 -19   1   8        6.06        5.84      7.77 o
 -18   1   8       41.06       54.05      8.25 o
 -17   1   8        4.51       12.20      6.81 o
 -16   1   8      124.52      123.83      8.97 o
 -15   1   8       95.38       95.47      8.08 o
 -14   1   8       31.64       35.48      6.46 o
 -13   1   8       73.65       68.93      7.08 o
 -12   1   8      121.24      107.37      7.63 o
 -11   1   8       52.64       60.12      8.90 o
 -10   1   8      302.16      324.43     10.93 o
  -9   1   8       37.97       27.45      4.17 o
  -8   1   8       11.55        6.34      3.63 o
  -7   1   8       89.06       79.47      5.34 o
  -6   1   8     1657.72     1738.84     31.24 o
  -5   1   8      831.11      861.26     20.90 o
  -4   1   8      284.21      352.53     11.43 o
  -3   1   8      867.10      967.34     22.57 o
  -2   1   8      469.78      537.80     14.89 o
  -1   1   8      810.04      883.55     26.62 o
   0   1   8      362.88      377.02     15.34 o
   1   1   8      519.95      513.04     15.02 o
   2   1   8      493.22      504.76     17.85 o
   3   1   8       86.72       89.72     11.72 o
   4   1   8       19.97       20.29      5.70 o
   5   1   8       24.68        8.07      5.56 o
   6   1   8       76.45       69.37      7.30 o
   7   1   8      373.77      383.25     12.96 o
   8   1   8       89.26       87.20      7.85 o
   9   1   8       48.07       36.39      5.56 o
  10   1   8      154.36      144.70     10.75 o
  11   1   8       80.33       67.23      7.05 o
  12   1   8        6.08       -0.49      5.92 o
  13   1   8       54.35       51.75      8.86 o
  14   1   8      131.76      133.22     11.36 o
  15   1   8       58.15       51.94      9.80 o
  16   1   8        1.45        1.82      9.47 o
  17   1   8        1.02        0.41     13.16 o
  18   1   8        4.38       28.55     21.51 o
 -20   2   8       21.86       16.58     14.54 o
 -19   2   8       31.93       56.18     11.68 o
 -18   2   8       20.57       28.43      7.82 o
 -17   2   8        5.16        6.63      6.63 o
 -16   2   8       46.59       45.40      7.40 o
 -15   2   8      437.57      435.06     14.69 o
 -14   2   8      497.92      489.47     15.26 o
 -13   2   8       17.74        4.37      5.57 o
 -12   2   8      108.03      102.60      6.27 o
 -11   2   8      229.70      242.29      9.15 o
 -10   2   8      693.18      641.06     16.85 o
  -9   2   8      362.96      346.40     10.58 o
  -8   2   8      478.15      418.88     11.62 o
  -7   2   8      565.18      661.29     17.23 o
  -6   2   8      828.56      863.72     18.08 o
  -5   2   8     1526.60     1427.16     43.73 o
  -4   2   8     1444.10     1446.09     31.33 o
  -3   2   8      300.76      314.74     10.90 o
  -2   2   8      287.98      281.49     10.28 o
  -1   2   8       70.80       64.36      5.70 o
   0   2   8       26.93       43.51      5.48 o
   1   2   8      921.68     1054.13     24.03 o
   2   2   8      364.58      358.78     14.27 o
   3   2   8        7.96        5.76      5.47 o
   4   2   8      603.33      696.92     22.66 o
   5   2   8      246.11      257.51     11.41 o
   6   2   8      260.77      261.85     11.41 o
   7   2   8       15.02       17.37      4.78 o
   8   2   8       39.65       52.02      8.69 o
   9   2   8      194.59      205.27      8.71 o
  10   2   8       73.93       91.03      6.87 o
  11   2   8       78.58       91.73      7.71 o
  12   2   8        0.78        2.06      7.55 o
  13   2   8      102.22      100.55     14.82 o
  14   2   8        9.00        8.99     16.14 o
  15   2   8       29.01       28.29     11.36 o
  16   2   8       31.16       42.84     29.79 o
  17   2   8        7.64        2.60     23.58 o
 -20   3   8       21.34       39.31     17.94 o
 -19   3   8       21.63       24.98      9.78 o
 -18   3   8       82.53       92.19     11.08 o
 -17   3   8        3.89        9.86      8.37 o
 -16   3   8       61.55       59.45      8.24 o
 -15   3   8       86.00       83.99      9.20 o
 -14   3   8      196.73      164.51      9.39 o
 -13   3   8       95.05      105.64     13.79 o
 -12   3   8       16.38       14.29      4.96 o
 -11   3   8      514.41      480.94     18.38 o
 -10   3   8      191.74      160.87      7.86 o
  -9   3   8      167.36      162.81      7.57 o
  -8   3   8      146.03      144.13      7.02 o
  -7   3   8     1235.90     1290.44     24.87 o
  -6   3   8        0.91        3.52      3.99 o
  -5   3   8      992.51      989.03     27.45 o
  -4   3   8      627.37      687.03     24.42 o
  -3   3   8      412.98      452.58     24.49 o
  -2   3   8      438.53      442.56     13.33 o
  -1   3   8     1447.47     1534.18     28.69 o
   0   3   8      410.57      432.47     13.00 o
   1   3   8      286.58      288.15     10.23 o
   2   3   8     1364.46     1296.33     24.72 o
   3   3   8      152.74      167.48      5.79 o
   4   3   8       20.27       17.64      3.86 o
   5   3   8      223.62      216.01      9.55 o
   6   3   8      368.46      399.73     11.24 o
   7   3   8      171.02      172.91      6.93 o
   8   3   8      528.51      513.17     13.47 o
   9   3   8      855.47      851.77     22.39 o
  10   3   8      373.17      362.79     17.19 o
  11   3   8       29.36       30.21     18.00 o
  12   3   8      146.83      132.74     13.19 o
  13   3   8        6.16        6.78      9.63 o
  14   3   8       78.52       60.73     11.63 o
  15   3   8       63.44       73.95     13.32 o
  16   3   8       16.04       12.37     11.78 o
  17   3   8        5.13        2.84     21.10 o
 -19   4   8        1.13        3.06      9.51 o
 -18   4   8        2.14        1.06      8.97 o
 -17   4   8        7.87       11.90      8.66 o
 -16   4   8       45.42       38.69      8.95 o
 -15   4   8       17.73       19.69     12.15 o
 -14   4   8        3.78       10.71      7.20 o
 -13   4   8       45.43       52.83      6.52 o
 -12   4   8      233.91      216.17      9.57 o
 -11   4   8        1.76        4.59      5.05 o
 -10   4   8      270.24      251.79      8.22 o
  -9   4   8       10.14       11.00      4.34 o
  -8   4   8      337.28      381.50      9.88 o
  -7   4   8        1.67        3.63      4.01 o
  -6   4   8       97.60      109.49      5.51 o
  -5   4   8      190.68      201.10      6.88 o
  -4   4   8        6.05        2.90      5.17 o
  -3   4   8      406.56      454.77     21.76 o
  -2   4   8      283.06      275.23     10.41 o
  -1   4   8      825.12      794.63     17.25 o
   0   4   8      436.05      431.93     11.26 o
   1   4   8       21.79       23.22      5.38 o
   2   4   8      783.54      791.78     19.45 o
   3   4   8       32.32       31.23      4.53 o
   4   4   8      467.95      470.69     13.24 o
   5   4   8      159.79      145.32      7.02 o
   6   4   8      183.46      173.26     11.58 o
   7   4   8      154.86      133.18     15.52 o
   8   4   8      288.50      253.90     14.33 o
   9   4   8      725.75      671.95     24.82 o
  10   4   8      252.90      265.72     15.47 o
  11   4   8       29.85       31.43      9.06 o
  12   4   8       24.22       35.91     10.31 o
  13   4   8       14.63       27.34     10.93 o
  14   4   8       10.44       20.80     13.86 o
  15   4   8       41.07       26.40     12.71 o
  16   4   8       17.29        8.63     12.22 o
  17   4   8        4.74        8.42     25.24 o
 -19   5   8        1.73        9.66     12.12 o
 -18   5   8        6.62       19.93     15.52 o
 -17   5   8        2.25        0.70     21.93 o
 -16   5   8       13.01       10.07      9.54 o
 -15   5   8      152.07      163.29     14.75 o
 -14   5   8       13.52       16.60      9.24 o
 -13   5   8        5.47       10.17      6.95 o
 -12   5   8      254.43      227.13      9.85 o
 -11   5   8      319.83      329.38     11.69 o
 -10   5   8      151.24      155.34      8.17 o
  -9   5   8      118.51      116.54      6.57 o
  -8   5   8       15.07       11.75      4.48 o
  -7   5   8      278.12      304.28      9.07 o
  -6   5   8      174.59      219.54      7.46 o
  -5   5   8      483.49      457.54     12.86 o
  -4   5   8       88.02       93.47      8.18 o
  -3   5   8      789.97      703.07     13.63 o
  -2   5   8      159.80      159.89      6.57 o
  -1   5   8       56.26       58.84      8.48 o
   0   5   8      792.12      832.90     35.79 o
   1   5   8      510.92      567.04     13.88 o
   2   5   8      343.13      327.78     10.06 o
   3   5   8       18.79       17.42      4.39 o
   4   5   8      105.27      110.67     13.24 o
   5   5   8      280.13      294.82     11.70 o
   6   5   8       76.09       71.41     16.76 o
   7   5   8       90.24       79.82     10.76 o
   8   5   8      210.63      183.69     22.13 o
   9   5   8      156.54      176.44     14.07 o
  10   5   8      106.13      107.84     15.10 o
  11   5   8       82.70       62.44     13.45 o
  12   5   8       16.32       34.57      9.93 o
  13   5   8        9.07       22.35     11.03 o
  14   5   8       58.41       75.87     14.07 o
  15   5   8       69.86      108.54     15.19 o
  16   5   8       49.76       37.08     13.90 o
 -18   6   8        3.40        3.24     12.23 o
 -17   6   8        1.72      -13.38     16.14 o
 -16   6   8       11.49       17.96     12.00 o
 -15   6   8       47.21       52.27     23.38 o
 -14   6   8       48.17       66.58     11.53 o
 -13   6   8       80.53       70.04      8.75 o
 -12   6   8      109.86      121.59     11.79 o
 -11   6   8       10.23        7.98      7.65 o
 -10   6   8       22.20       30.87      6.79 o
  -9   6   8       74.64       70.63      5.96 o
  -8   6   8      216.38      205.95      7.97 o
  -7   6   8      476.57      446.11     14.02 o
  -6   6   8      231.26      231.48      9.23 o
  -5   6   8      273.67      250.89      9.54 o
  -4   6   8      133.97      144.29      7.56 o
  -3   6   8       11.73       10.21      4.24 o
  -2   6   8       24.81       13.37      4.53 o
  -1   6   8       23.64       22.96      4.68 o
   0   6   8       25.38       26.39      4.68 o
   1   6   8       87.14       86.27      5.99 o
   2   6   8       20.24       14.66      5.69 o
   3   6   8       27.47       34.82      6.33 o
   4   6   8        6.92        7.30      5.59 o
   5   6   8      101.32       87.55      8.90 o
   6   6   8        5.54       -6.41      6.41 o
   7   6   8       14.56       16.76      6.39 o
   8   6   8       50.73       66.88      9.93 o
   9   6   8      101.06       74.33     10.97 o
  10   6   8        7.87       13.38      8.72 o
  11   6   8      150.38      156.18     13.58 o
  12   6   8       28.99       46.25     10.53 o
  13   6   8       18.51       26.64     11.53 o
  14   6   8        0.23       27.12     12.03 o
  15   6   8       19.11       11.02     14.89 o
 -17   7   8        5.12        2.51     15.10 o
 -16   7   8        0.29       -8.57      9.93 o
 -15   7   8       16.61       10.16     11.01 o
 -14   7   8       57.53       35.58      9.72 o
 -13   7   8       26.96       47.10     14.07 o
 -12   7   8       99.68      106.90     17.38 o
 -11   7   8       71.82       68.50     10.19 o
 -10   7   8        1.41        6.41      7.90 o
  -9   7   8      130.89      143.06     18.00 o
  -8   7   8      302.43      289.39     10.84 o
  -7   7   8      192.94      202.02      9.14 o
  -6   7   8        0.77        6.91      5.43 o
  -5   7   8      293.45      297.47     10.59 o
  -4   7   8       33.03       47.64      8.57 o
  -3   7   8       50.84       57.16      5.35 o
  -2   7   8      268.34      278.22      9.93 o
  -1   7   8      170.84      164.33     16.76 o
   0   7   8      406.16      429.04     15.00 o
   1   7   8      277.48      270.26     11.70 o
   2   7   8      202.21      188.75     10.55 o
   3   7   8       44.21       34.61      6.44 o
   4   7   8       59.26       51.10      7.45 o
   5   7   8       56.01       50.80     18.41 o
   6   7   8       59.56       53.21      7.33 o
   7   7   8       64.13       68.69      7.95 o
   8   7   8       20.88       29.25      9.50 o
   9   7   8       54.43       60.03     10.52 o
  10   7   8       20.36       19.32     17.79 o
  11   7   8       34.20       29.79     13.24 o
  12   7   8       15.88       18.46     12.62 o
  13   7   8        3.86       26.89     16.55 o
  14   7   8        6.73       32.28     13.13 o
  15   7   8       34.05       46.15     16.55 o
 -16   8   8        3.18       -4.14     15.72 o
 -15   8   8       36.22       26.89     14.89 o
 -14   8   8        4.51        1.90      9.77 o
 -13   8   8       32.16       42.94     10.36 o
 -12   8   8        3.65       -8.42      8.42 o
 -11   8   8        6.34        7.18      9.93 o
 -10   8   8       12.16       23.84      8.47 o
  -9   8   8        2.72       -7.46      7.46 o
  -8   8   8        6.39       15.07      7.65 o
  -7   8   8       48.88       46.79     10.96 o
  -6   8   8      398.19      418.54     13.25 o
  -5   8   8      375.39      366.27     12.25 o
  -4   8   8       15.76       11.80      5.78 o
  -3   8   8       52.23       54.22     13.75 o
  -2   8   8        3.88        1.87      6.26 o
  -1   8   8       16.39       13.74      6.64 o
   0   8   8      100.76       88.02     10.76 o
   1   8   8        6.25       11.84      6.41 o
   2   8   8       17.01       21.32      6.70 o
   3   8   8       14.23       12.14     12.62 o
   4   8   8       65.56       60.60     10.14 o
   5   8   8       61.34       56.35     17.58 o
   6   8   8       21.73       17.44      6.95 o
   7   8   8        3.01       20.77      6.95 o
   8   8   8       30.72       19.31      9.50 o
   9   8   8       73.92       75.98     12.28 o
  10   8   8       15.95       20.89      9.95 o
  11   8   8        3.38       -1.50     10.38 o
  12   8   8        4.32        0.77     19.24 o
  13   8   8       12.58       27.31     16.55 o
  14   8   8        5.65       15.38     13.21 o
 -15   9   8        5.32      -14.89     14.89 o
 -14   9   8        4.81      -10.68     10.68 o
 -13   9   8        3.79       14.50     10.23 o
 -12   9   8       17.47       21.93     10.24 o
 -11   9   8       26.44       22.04      9.35 o
 -10   9   8        5.89        2.60      9.06 o
  -9   9   8       19.25       11.91      8.76 o
  -8   9   8       45.49       28.78      7.64 o
  -7   9   8       55.40       48.68      8.11 o
  -6   9   8       20.89       12.23      7.04 o
  -5   9   8       14.55        9.43      7.65 o
  -4   9   8      264.13      264.47     12.97 o
  -3   9   8       51.40       58.26      8.42 o
  -2   9   8        0.07       -6.26      6.26 o
  -1   9   8      236.09      230.99     13.45 o
   0   9   8       19.13       15.34      6.95 o
   1   9   8        4.53        1.55      6.39 o
   2   9   8       27.94       40.72      7.39 o
   3   9   8       28.36       39.02     12.21 o
   4   9   8       32.76       36.75     12.62 o
   5   9   8        0.49        2.66      6.76 o
   6   9   8       75.74      105.56     17.58 o
   7   9   8        5.88       -2.24      9.50 o
   8   9   8       20.13       12.21      9.65 o
   9   9   8       12.56       10.04     17.38 o
  10   9   8       17.68       10.96     11.12 o
  11   9   8        1.05       15.23     11.55 o
  12   9   8       19.34       25.04     12.28 o
 -13  10   8        1.12      -10.65     10.65 o
 -12  10   8        1.12       -3.31     19.45 o
 -11  10   8       52.37       81.47     12.14 o
 -10  10   8       29.34       26.07     10.82 o
  -9  10   8       13.52       28.75      9.95 o
  -8  10   8       45.37       59.99     10.68 o
  -7  10   8       18.80       22.38      7.88 o
  -6  10   8       38.43       34.92     10.38 o
  -5  10   8        0.12        9.42      9.35 o
  -4  10   8       20.12       19.93      9.48 o
  -3  10   8       35.14       36.65      9.90 o
  -2  10   8       77.52       70.75     10.65 o
  -1  10   8       63.73       76.87     11.26 o
   0  10   8       36.96       25.07      7.88 o
   1  10   8       51.29       42.89     12.83 o
   2  10   8       18.86        8.22      7.45 o
   3  10   8       46.14       55.60     10.55 o
   4  10   8       70.40       60.77      8.71 o
   5  10   8       14.53       12.40      7.64 o
   6  10   8       13.37        9.78     14.27 o
   7  10   8       29.98       30.34     11.24 o
   8  10   8        0.60       -1.65     10.24 o
   9  10   8       22.46       28.99     11.53 o
  10  10   8        0.90        0.87     11.24 o
  11  10   8        3.61       -0.78     12.28 o
 -11  11   8        8.33       12.62     11.99 o
 -10  11   8       18.60        4.70     11.55 o
  -9  11   8       70.82       76.13     17.79 o
  -8  11   8       34.66       18.20     15.72 o
  -7  11   8        3.86        1.16     15.93 o
  -6  11   8       11.72       17.18     10.94 o
  -5  11   8       70.49       60.49     11.55 o
  -4  11   8        2.06        1.31      9.48 o
  -3  11   8        2.58       -4.84      9.31 o
  -2  11   8       19.53       17.69     17.17 o
  -1  11   8       24.96       24.16     10.09 o
   0  11   8        5.15        2.54      9.06 o
   1  11   8       13.86        8.46      7.88 o
   2  11   8       38.75       79.22      9.77 o
   3  11   8        8.96       18.82      8.57 o
   4  11   8       20.20       27.26      8.57 o
   5  11   8        2.72       -5.74      8.19 o
   6  11   8        3.03        3.30     10.97 o
   7  11   8        5.57       -3.07     12.83 o
   8  11   8        5.01        3.24     11.55 o
   9  11   8        6.29        4.98     12.62 o
  -9  12   8       12.23        4.55     16.14 o
  -8  12   8        0.45      -12.00     15.72 o
  -7  12   8       10.76       21.10     16.14 o
  -6  12   8        3.04       -0.07     21.31 o
  -5  12   8        7.32       23.13     11.26 o
  -4  12   8       50.41       77.47     18.82 o
  -3  12   8        5.56       12.48     11.07 o
  -2  12   8       28.44       43.70     11.85 o
  -1  12   8       22.19       16.28     10.38 o
   0  12   8       11.49        7.49     10.76 o
   1  12   8        5.24        2.77     10.65 o
   2  12   8       11.75       -3.10     10.53 o
   3  12   8        9.21       16.49     10.97 o
   4  12   8        0.20       -8.52      8.95 o
   5  12   8       11.17       11.38     10.76 o
   6  12   8        1.46        2.32     11.98 o
  -3  13   8        0.43       -0.41     16.96 o
  -2  13   8        0.43      -10.94     10.94 o
  -1  13   8        7.04       12.86     11.53 o
   0  13   8        9.36        4.53     17.38 o
 -20   0   9       12.02       -9.38     11.36 o
 -19   0   9       11.50       34.78     18.41 o
 -18   0   9       83.85       77.33     12.41 o
 -17   0   9       31.87       21.32     10.42 o
 -16   0   9        4.81       -0.17     14.69 o
 -15   0   9      288.30      247.79     25.44 o
 -14   0   9      192.27      196.05     14.30 o
 -13   0   9      155.19      149.46     12.43 o
 -12   0   9      194.91      206.00     30.62 o
 -11   0   9        0.72        5.86      7.24 o
 -10   0   9       88.91       76.79      9.06 o
  -9   0   9       71.64       68.88      8.63 o
  -8   0   9       30.46       31.04      7.16 o
  -7   0   9      776.16      707.48     33.93 o
  -6   0   9     3094.36     3178.30    110.88 o
  -5   0   9     3208.99     3162.58    110.05 o
  -4   0   9      711.58      792.30     36.41 o
  -3   0   9     2364.58     2476.61     88.54 o
  -2   0   9       16.09       12.00      9.52 o
  -1   0   9      914.39     1025.23     43.44 o
   0   0   9      335.55      453.45     25.24 o
   1   0   9      394.60      414.56     24.00 o
   2   0   9      709.92      713.19     23.54 o
   3   0   9        2.35       13.65      8.27 o
   4   0   9      445.74      461.73     24.41 o
   5   0   9       26.99       38.48      9.52 o
   6   0   9      146.82      182.87     15.72 o
   7   0   9       50.59       51.30     10.76 o
   8   0   9       42.84       35.17     10.34 o
   9   0   9       80.79       80.75     10.04 o
  10   0   9       75.86       70.77      9.94 o
  11   0   9      151.76      146.93     12.66 o
  12   0   9       28.21       45.08     11.79 o
  13   0   9        2.28       -5.47      9.24 o
  14   0   9        3.61       11.58     15.72 o
  15   0   9       32.99       35.58     19.45 o
  16   0   9        3.86        6.21     18.20 o
  17   0   9        9.91       -4.96     19.86 o
 -20   1   9        1.17        8.48     10.63 o
 -19   1   9       49.81       67.35      9.06 o
 -18   1   9        6.94        7.39      8.66 o
 -17   1   9       13.31       25.83      7.26 o
 -16   1   9       51.27       46.90      9.14 o
 -15   1   9        0.46        1.33      6.06 o
 -14   1   9      151.92      133.24      8.77 o
 -13   1   9      230.85      244.40     10.63 o
 -12   1   9       66.80       56.32      5.53 o
 -11   1   9      226.96      228.59      8.30 o
 -10   1   9      144.16      155.50      6.85 o
  -9   1   9      332.64      281.43      8.61 o
  -8   1   9      558.10      577.18     14.16 o
  -7   1   9       51.23       40.02     10.46 o
  -6   1   9     1479.63     1389.56     31.54 o
  -5   1   9      846.39      846.94     21.93 o
  -4   1   9     1331.06     1246.77     28.29 o
  -3   1   9      545.96      598.32     21.06 o
  -2   1   9      402.54      413.52     19.65 o
  -1   1   9      384.17      413.85     24.00 o
   0   1   9      893.23      890.79     40.75 o
   1   1   9      142.71      141.79     16.06 o
   2   1   9      293.66      312.38     23.17 o
   3   1   9      165.37      150.81     10.19 o
   4   1   9       91.37      101.98      7.23 o
   5   1   9       73.46       61.57      7.31 o
   6   1   9      279.38      298.10     13.89 o
   7   1   9       51.35       56.68      7.75 o
   8   1   9      293.57      276.83     11.69 o
   9   1   9      247.84      230.77      9.52 o
  10   1   9      103.79      104.11      7.06 o
  11   1   9      140.95      128.54      8.61 o
  12   1   9       21.27       23.51      6.84 o
  13   1   9       26.97       48.54     16.12 o
  14   1   9        3.96       19.26      9.12 o
  15   1   9       11.20       15.35      9.51 o
  16   1   9       12.65       12.83     19.45 o
  17   1   9       16.42       22.34     19.86 o
 -20   2   9       51.15       64.76     11.84 o
 -19   2   9        5.14        9.04      9.78 o
 -18   2   9       33.57       32.69      8.24 o
 -17   2   9       28.18       26.35      7.32 o
 -16   2   9       16.03       19.47      6.62 o
 -15   2   9       14.02       20.68      6.55 o
 -14   2   9      132.47      125.70      8.86 o
 -13   2   9       73.15       79.17      7.53 o
 -12   2   9      106.48      126.93      6.95 o
 -11   2   9       67.15       51.34      9.32 o
 -10   2   9       50.75       60.15      5.97 o
  -9   2   9      123.09      116.64      9.08 o
  -8   2   9       95.21       97.89      9.01 o
  -7   2   9      335.07      383.05     16.66 o
  -6   2   9      339.84      360.37     10.33 o
  -5   2   9      663.79      774.98     20.03 o
  -4   2   9     1425.62     1427.07     32.50 o
  -3   2   9      430.41      450.36     13.95 o
  -2   2   9     1455.99     1486.22     32.58 o
  -1   2   9      154.54      139.85      8.48 o
   0   2   9      251.29      259.34     13.64 o
   1   2   9       78.69       88.18      6.58 o
   2   2   9      139.72      150.47      9.93 o
   3   2   9      108.93       98.98      8.76 o
   4   2   9       87.94       87.61      8.47 o
   5   2   9       43.34       46.98      7.83 o
   6   2   9      152.83      157.28      7.47 o
   7   2   9       74.67       66.86      7.23 o
   8   2   9       13.11       20.53      5.49 o
   9   2   9      613.04      660.60     16.52 o
  10   2   9      178.15      154.53      8.49 o
  11   2   9       52.15       56.36      8.43 o
  12   2   9       17.95       12.73     11.79 o
  13   2   9       22.34       16.75     10.31 o
  14   2   9       13.25        4.00     10.44 o
  15   2   9       13.75       21.93     11.42 o
  16   2   9       28.33       35.72     13.31 o
  17   2   9        5.76       23.84     14.13 o
 -20   3   9        6.95       20.51     10.74 o
 -19   3   9       13.13       18.56     10.32 o
 -18   3   9       11.36        2.80      8.86 o
 -17   3   9        0.24        5.99      8.49 o
 -16   3   9      143.75      148.96     11.76 o
 -15   3   9      199.18      218.58     10.93 o
 -14   3   9       52.14       67.88      7.49 o
 -13   3   9       16.59       10.92      6.87 o
 -12   3   9      577.83      593.74     15.85 o
 -11   3   9      373.80      353.35     11.64 o
 -10   3   9      169.97      132.91      9.05 o
  -9   3   9      186.04      178.93      8.08 o
  -8   3   9      228.58      234.65      8.96 o
  -7   3   9       40.85       46.40      5.33 o
  -6   3   9      179.36      193.56      7.75 o
  -5   3   9      159.90      168.71      8.02 o
  -4   3   9      208.89      197.18      9.21 o
  -3   3   9      839.21      781.70     22.76 o
  -2   3   9      156.23      167.36      8.53 o
  -1   3   9       79.46       99.05     14.08 o
   0   3   9      488.48      525.47     15.07 o
   1   3   9      317.17      297.69     12.00 o
   2   3   9      238.14      236.07      9.71 o
   3   3   9      360.75      361.75     10.68 o
   4   3   9       17.35        6.25      4.86 o
   5   3   9        7.68        1.41      5.57 o
   6   3   9      205.21      179.40     17.79 o
   7   3   9      132.47      166.41      9.57 o
   8   3   9       80.61       70.19     19.86 o
   9   3   9      303.79      285.28     15.63 o
  10   3   9       52.78       58.90     12.62 o
  11   3   9      138.47      105.00     16.34 o
  12   3   9       43.13       19.22     11.38 o
  13   3   9       21.32       27.97     11.01 o
  14   3   9       43.91       54.59     11.93 o
  15   3   9       26.76       22.80     12.31 o
  16   3   9        2.97       25.32     17.58 o
  17   3   9       14.30       25.65     21.93 o
 -19   4   9       12.32       12.35      9.88 o
 -18   4   9       31.21       43.72      9.84 o
 -17   4   9       16.95       23.75     12.21 o
 -16   4   9       11.69        6.66      9.80 o
 -15   4   9      123.39      106.68     13.16 o
 -14   4   9       34.60       46.38      8.01 o
 -13   4   9       74.93       77.74      7.19 o
 -12   4   9        6.23        9.06      5.52 o
 -11   4   9      232.41      196.97      9.03 o
 -10   4   9        8.37        1.53      6.21 o
  -9   4   9      123.66      133.07      6.63 o
  -8   4   9       55.22       46.59      5.24 o
  -7   4   9     1053.52     1038.84     19.25 o
  -6   4   9      366.00      380.04      9.89 o
  -5   4   9      545.24      503.36     11.35 o
  -4   4   9      154.07      150.66      7.69 o
  -3   4   9      169.05      198.34      8.14 o
  -2   4   9      314.40      307.42      9.94 o
  -1   4   9       46.79       56.08      4.67 o
   0   4   9      733.55      699.29     16.08 o
   1   4   9      237.41      249.38      8.78 o
   2   4   9      256.97      229.28      8.33 o
   3   4   9      188.74      192.46      7.90 o
   4   4   9       49.48       55.73      5.54 o
   5   4   9       14.72       21.90      5.06 o
   6   4   9      208.50      209.26     13.16 o
   7   4   9       21.97       36.76     10.96 o
   8   4   9      262.19      264.95     15.20 o
   9   4   9      160.04      160.27     12.86 o
  10   4   9       11.65       13.65     12.62 o
  11   4   9      149.09      160.44     13.29 o
  12   4   9      104.65      107.57     17.79 o
  13   4   9        0.20        7.26     10.14 o
  14   4   9       26.22       41.35     12.37 o
  15   4   9       80.53       84.76     15.05 o
  16   4   9       10.67        0.71     18.62 o
 -19   5   9       35.77       42.12     13.60 o
 -18   5   9       11.05       23.63     12.19 o
 -17   5   9        4.30        4.39     22.34 o
 -16   5   9       19.06       10.28     11.17 o
 -15   5   9        2.89       15.21     10.34 o
 -14   5   9       94.88      139.27     13.74 o
 -13   5   9      147.08      133.49     11.17 o
 -12   5   9       60.00       66.68      6.96 o
 -11   5   9      103.33      108.66     10.79 o
 -10   5   9      346.19      322.51     11.38 o
  -9   5   9       52.77       38.18      5.26 o
  -8   5   9       57.35       55.67      5.33 o
  -7   5   9      198.80      178.70     14.13 o
  -6   5   9      101.53      114.00      6.07 o
  -5   5   9      538.54      491.57     11.59 o
  -4   5   9      323.26      328.74     13.79 o
  -3   5   9       28.37       33.70      5.13 o
  -2   5   9     1111.99     1098.27     20.67 o
  -1   5   9      328.53      342.20     13.03 o
   0   5   9      222.84      234.53      8.76 o
   1   5   9      121.44      108.01      6.44 o
   2   5   9       38.66       38.48      4.97 o
   3   5   9      170.91      156.79      7.46 o
   4   5   9      437.28      363.84     13.39 o
   5   5   9       36.49       33.47      8.90 o
   6   5   9       93.09       96.13     11.58 o
   7   5   9      125.24      124.62      9.10 o
   8   5   9      271.36      268.38     15.89 o
   9   5   9       79.23       86.71     10.82 o
  10   5   9      137.69      132.66     18.82 o
  11   5   9      250.52      265.14     16.51 o
  12   5   9       27.82       49.23     14.89 o
  13   5   9       10.61       27.95     12.01 o
  14   5   9        3.06       10.71     17.79 o
  15   5   9       23.55       58.56     14.13 o
  16   5   9       11.27       41.37     21.93 o
 -18   6   9       25.34        8.01     17.79 o
 -17   6   9        8.03       18.13     21.72 o
 -16   6   9        6.50        2.88     18.00 o
 -15   6   9       41.79       63.50     12.42 o
 -14   6   9       43.80       34.06     10.02 o
 -13   6   9       24.88       31.35     12.41 o
 -12   6   9       22.95       23.82      7.25 o
 -11   6   9        2.60       -2.24      6.65 o
 -10   6   9      136.46      135.12      8.31 o
  -9   6   9      215.94      210.90      9.34 o
  -8   6   9       42.18       27.29      5.75 o
  -7   6   9       67.07       56.12      7.57 o
  -6   6   9       24.79       29.08      5.68 o
  -5   6   9       74.86       69.00      7.63 o
  -4   6   9       22.61       13.85      7.07 o
  -3   6   9      313.47      276.13     10.12 o
  -2   6   9       66.56       61.31      5.30 o
  -1   6   9       12.04       21.31     11.58 o
   0   6   9       21.18       35.11      5.11 o
   1   6   9      248.74      232.98      8.92 o
   2   6   9      147.98      130.11     14.27 o
   3   6   9      108.35      115.77      8.33 o
   4   6   9       87.91       93.46      8.02 o
   5   6   9      310.46      303.43     12.77 o
   6   6   9       59.45       53.09      7.45 o
   7   6   9       27.29       29.92      7.02 o
   8   6   9       89.96       78.40     10.68 o
   9   6   9       63.51       68.17     10.81 o
  10   6   9      169.00      146.40     13.42 o
  11   6   9        2.20        4.34      9.07 o
  12   6   9       35.40       19.54     10.65 o
  13   6   9        7.00       19.03     14.89 o
  14   6   9        3.92       -2.69     11.73 o
  15   6   9       18.38       35.76     26.07 o
 -17   7   9        6.95        5.02     12.52 o
 -16   7   9        0.11       12.01     11.60 o
 -15   7   9       11.17       -2.90     14.48 o
 -14   7   9        0.16        9.24     18.20 o
 -13   7   9        8.93       25.08      9.18 o
 -12   7   9      126.41      132.33     12.87 o
 -11   7   9       41.48       38.64      9.50 o
 -10   7   9       11.17        4.32     12.83 o
  -9   7   9      130.56      120.84     11.17 o
  -8   7   9      112.08      108.72      7.68 o
  -7   7   9       82.47       86.83      7.16 o
  -6   7   9      655.94      681.41     19.41 o
  -5   7   9       93.70       83.38      7.37 o
  -4   7   9      398.60      366.46     12.14 o
  -3   7   9       80.07       77.81      6.07 o
  -2   7   9       30.04       23.38      6.41 o
  -1   7   9      117.06      116.99      7.31 o
   0   7   9      242.49      238.84     11.56 o
   1   7   9        2.47       -6.00      6.00 o
   2   7   9       88.89       80.25      7.77 o
   3   7   9       34.41       35.86      6.81 o
   4   7   9       50.21       33.67      7.02 o
   5   7   9       48.51       47.60      8.27 o
   6   7   9       56.63       54.55     13.65 o
   7   7   9       46.79       46.40     12.00 o
   8   7   9       78.02       81.47     11.69 o
   9   7   9      201.16      204.10     15.20 o
  10   7   9       20.77        4.71      9.77 o
  11   7   9       85.63      113.84     13.02 o
  12   7   9       29.54       26.00     11.26 o
  13   7   9       28.95       42.20     18.20 o
  14   7   9        8.42       19.01     24.41 o
 -16   8   9       17.48       -4.14     14.89 o
 -15   8   9       15.51       16.55     16.14 o
 -14   8   9       15.47       36.22     10.97 o
 -13   8   9        6.58        6.21      9.65 o
 -12   8   9       89.58       95.98     12.29 o
 -11   8   9       84.48       86.33     11.26 o
 -10   8   9        8.42       13.86      9.07 o
  -9   8   9       23.06       17.08     14.69 o
  -8   8   9      110.84      101.69      9.52 o
  -7   8   9        1.12        0.64      6.35 o
  -6   8   9        0.94       18.44      6.11 o
  -5   8   9       74.56       71.22      7.10 o
  -4   8   9       51.50       61.17      7.59 o
  -3   8   9      559.18      572.14     14.61 o
  -2   8   9      160.96      186.93     10.64 o
  -1   8   9       34.25       36.88      7.19 o
   0   8   9      133.08      121.95      9.26 o
   1   8   9       70.31       73.58      8.27 o
   2   8   9      255.08      254.48     12.32 o
   3   8   9      231.28      231.09     12.01 o
   4   8   9       78.00       86.83      8.90 o
   5   8   9       33.78       35.02      7.57 o
   6   8   9       32.69       23.43      6.95 o
   7   8   9       91.65       72.71      9.11 o
   8   8   9        2.36       -2.72      9.13 o
   9   8   9        3.23       -2.33     11.79 o
  10   8   9        2.75        2.48      9.95 o
  11   8   9        1.64       11.54     11.40 o
  12   8   9       13.13       37.07     11.98 o
  13   8   9        0.90       18.62     16.96 o
 -15   9   9        4.62        8.27     16.55 o
 -14   9   9       17.06       11.08     11.19 o
 -13   9   9       14.03        8.69     10.82 o
 -12   9   9       18.41       16.90      9.93 o
 -11   9   9       36.13       34.75     10.24 o
 -10   9   9        0.82        9.86      9.35 o
  -9   9   9       48.34       56.27     13.65 o
  -8   9   9       11.65       12.65      7.25 o
  -7   9   9      170.07      176.40     11.09 o
  -6   9   9      149.19      162.49     11.17 o
  -5   9   9      118.89      122.64     10.55 o
  -4   9   9      195.74      195.31     11.78 o
  -3   9   9       32.26       44.31      7.17 o
  -2   9   9      258.36      293.62     13.55 o
  -1   9   9       60.37       51.47      7.95 o
   0   9   9       26.93       24.36      9.10 o
   1   9   9      205.69      208.24     11.70 o
   2   9   9       20.03        2.65      6.88 o
   3   9   9       15.03       10.52     14.27 o
   4   9   9        1.38        1.74      9.72 o
   5   9   9       47.70       52.30     13.03 o
   6   9   9       27.62       28.96     12.00 o
   7   9   9       16.63       17.79      9.95 o
   8   9   9       26.00       33.29     11.26 o
   9   9   9        3.54        6.64     10.81 o
  10   9   9       21.92       32.68     12.41 o
  11   9   9        4.27       -4.22     11.78 o
  12   9   9        2.32       -4.14     17.38 o
 -13  10   9       17.37       27.03     12.14 o
 -12  10   9        0.34       -3.31     10.53 o
 -11  10   9       23.82       22.64     21.31 o
 -10  10   9        1.26       24.62     14.69 o
  -9  10   9       23.80       15.98      9.80 o
  -8  10   9        0.51        5.44      9.35 o
  -7  10   9        1.18       -0.19      9.54 o
  -6  10   9      115.44      119.92     16.55 o
  -5  10   9       77.07       60.78     11.26 o
  -4  10   9       41.79       22.45     19.24 o
  -3  10   9        3.55        1.42     11.58 o
  -2  10   9       37.95       27.49      9.64 o
  -1  10   9       10.10        8.38      7.50 o
   0  10   9       11.87       26.98      8.19 o
   1  10   9       49.45       54.21     15.52 o
   2  10   9       66.52       68.81      8.83 o
   3  10   9       39.00       31.00      9.10 o
   4  10   9        9.60       21.73      8.02 o
   5  10   9        3.21        8.84     12.62 o
   6  10   9       23.01       40.69      8.95 o
   7  10   9        1.03       -4.14     10.24 o
   8  10   9        6.10        5.38     10.81 o
   9  10   9        1.07        9.91     11.85 o
  10  10   9        6.65        0.66     11.98 o
 -11  11   9        6.96       16.59     11.85 o
 -10  11   9        7.67       19.03     11.41 o
  -9  11   9       29.16       28.55     16.55 o
  -8  11   9        4.10      -13.65     13.65 o
  -7  11   9        7.77        6.96     10.78 o
  -6  11   9       32.24       32.37     11.49 o
  -5  11   9        3.47        3.34      9.93 o
  -4  11   9        3.42       12.86      9.72 o
  -3  11   9       23.84        6.72     10.01 o
  -2  11   9       23.52       14.18     21.93 o
  -1  11   9       23.69       36.41     10.82 o
   0  11   9       34.58       20.36     10.06 o
   1  11   9       23.08        0.40      7.88 o
   2  11   9        7.68        1.35     10.55 o
   3  11   9       16.65       15.56      8.26 o
   4  11   9        3.90       -1.65      8.26 o
   5  11   9        0.82       -8.19      8.19 o
   6  11   9        6.74        4.41     11.40 o
   7  11   9       14.67       10.76     11.99 o
   8  11   9        0.14        5.04     11.85 o
  -8  12   9       12.98       30.20     16.96 o
  -7  12   9       28.38       41.79     17.38 o
  -6  12   9        2.54       -4.11     11.49 o
  -5  12   9        5.74        4.83     11.24 o
  -4  12   9        1.37       27.45     11.53 o
  -3  12   9        3.69       -2.33     10.96 o
  -2  12   9        5.09       26.91     11.79 o
  -1  12   9        6.18       30.89     11.11 o
   0  12   9        5.81        2.90     11.12 o
   1  12   9        2.67       -7.41     10.97 o
   2  12   9       16.32        3.76     11.36 o
   3  12   9       14.43       32.61     11.82 o
   4  12   9        9.57       14.25      9.87 o
   5  12   9       55.66       34.39     12.86 o
 -20   0  10        1.34        0.48     12.12 o
 -19   0  10       14.98       30.76     11.53 o
 -18   0  10        0.06        8.11     12.00 o
 -17   0  10       84.53       87.11     12.28 o
 -16   0  10        3.98       10.58      9.35 o
 -15   0  10      107.26      104.66     13.45 o
 -14   0  10        0.71        6.23      8.83 o
 -13   0  10       64.22       57.97      9.93 o
 -12   0  10      224.87      223.77     28.96 o
 -11   0  10        0.05        3.28      7.54 o
 -10   0  10      689.94      691.22     24.71 o
  -9   0  10      415.33      371.69     16.77 o
  -8   0  10       28.50       17.79     11.17 o
  -7   0  10        7.47       19.86      9.93 o
  -6   0  10        0.08       -9.52      9.52 o
  -5   0  10       45.96       29.38     11.17 o
  -4   0  10      454.19      481.17     27.31 o
  -3   0  10      797.81      833.26     38.48 o
  -2   0  10      724.23      744.72     35.58 o
  -1   0  10      150.31      165.08     16.14 o
   0   0  10      101.89       95.99     14.07 o
   1   0  10      491.26      438.56     26.07 o
   2   0  10      324.58      312.37     21.93 o
   3   0  10      167.71      170.60     11.53 o
   4   0  10       81.77       91.85     12.41 o
   5   0  10       22.99       16.55      9.52 o
   6   0  10       51.61       38.48     10.76 o
   7   0  10      115.61       91.44     12.83 o
   8   0  10        0.00       -2.48      9.93 o
   9   0  10      117.97      135.64     12.01 o
  10   0  10       85.66       90.64     11.19 o
  11   0  10      207.14      241.70     37.24 o
  12   0  10        5.18       10.87     10.76 o
  13   0  10       10.11       25.49     10.64 o
  14   0  10       62.58       45.92     17.79 o
  15   0  10       11.02        8.27     18.62 o
  16   0  10        1.12        3.72     19.03 o
 -20   1  10       39.80       51.82      9.60 o
 -19   1  10        3.54       -3.85      8.12 o
 -18   1  10       15.82       25.79      7.84 o
 -17   1  10       38.63       37.61      7.55 o
 -16   1  10       69.76       77.87     12.39 o
 -15   1  10       64.96       68.78      7.69 o
 -14   1  10       93.03       90.20      7.93 o
 -13   1  10        9.42       13.85      6.15 o
 -12   1  10      127.94      105.74      7.83 o
 -11   1  10      132.92      140.99      8.26 o
 -10   1  10      135.91      130.65      8.11 o
  -9   1  10       93.52       98.69      8.24 o
  -8   1  10       62.63       46.97      5.61 o
  -7   1  10       96.89       96.42      7.22 o
  -6   1  10      191.18      190.82      9.43 o
  -5   1  10      450.14      485.55     19.16 o
  -4   1  10     1045.83     1079.62     32.91 o
  -3   1  10       57.41       63.87      8.76 o
  -2   1  10      267.45      254.69     21.93 o
  -1   1  10     2223.35     2287.00     59.24 o
   0   1  10      424.74      403.71     17.25 o
   1   1  10      689.88      715.13     28.13 o
   2   1  10       26.23       30.74      6.08 o
   3   1  10      261.69      285.42     14.30 o
   4   1  10      122.23      109.82      7.98 o
   5   1  10      121.26      118.52      8.13 o
   6   1  10       14.84        5.88      6.58 o
   7   1  10       81.18      100.46     13.45 o
   8   1  10       15.57       17.05      6.49 o
   9   1  10      141.88      158.05      8.41 o
  10   1  10      416.15      420.88     12.20 o
  11   1  10       87.73       80.98      8.03 o
  12   1  10        2.39       -2.11     11.17 o
  13   1  10       78.34       95.99     16.55 o
  14   1  10        5.31       -5.57     16.14 o
  15   1  10        1.10        6.39     11.63 o
  16   1  10        5.17       -3.72     19.45 o
 -20   2  10        6.47       14.50     10.38 o
 -19   2  10        6.19        3.45      9.61 o
 -18   2  10       23.26       22.44      8.00 o
 -17   2  10      125.40      133.05      9.90 o
 -16   2  10      117.88      133.88     15.53 o
 -15   2  10       22.75       29.80      7.04 o
 -14   2  10       20.71        6.08      6.20 o
 -13   2  10       39.36       43.55      6.75 o
 -12   2  10      330.86      295.49     10.93 o
 -11   2  10      136.55      114.52      7.36 o
 -10   2  10      177.90      168.61      8.17 o
  -9   2  10      148.11      126.07      7.30 o
  -8   2  10      578.52      596.79     15.07 o
  -7   2  10      235.05      243.59     10.12 o
  -6   2  10      100.33      104.74      7.65 o
  -5   2  10      392.39      387.31     13.28 o
  -4   2  10      529.77      523.11     15.85 o
  -3   2  10       86.35      105.95      7.60 o
  -2   2  10      203.40      173.91      9.08 o
  -1   2  10       11.90        2.97      5.28 o
   0   2  10     1011.46     1058.65     35.58 o
   1   2  10     1280.89     1173.15     28.41 o
   2   2  10      262.68      260.68     13.46 o
   3   2  10      201.95      196.55     11.99 o
   4   2  10      541.00      520.82     35.58 o
   5   2  10       48.39       73.01      8.76 o
   6   2  10       27.06       26.26      5.58 o
   7   2  10       79.24       78.48      6.22 o
   8   2  10       43.51       46.93      6.39 o
   9   2  10      131.81      145.30      9.73 o
  10   2  10       38.80       20.14     11.38 o
  11   2  10       91.51       74.22     11.42 o
  12   2  10        0.20        4.43     19.65 o
  13   2  10       79.58       80.17     12.60 o
  14   2  10       11.23       11.02     11.79 o
  15   2  10       39.91       32.42     17.38 o
  16   2  10       25.71       24.90     13.81 o
 -19   3  10        5.19       10.89     10.23 o
 -18   3  10       19.12        7.13      9.75 o
 -17   3  10       25.51       34.23      9.66 o
 -16   3  10       38.12       48.99      7.86 o
 -15   3  10       31.20       31.60      8.52 o
 -14   3  10      123.44      135.75     11.91 o
 -13   3  10      333.67      353.50     15.00 o
 -12   3  10       54.52       46.44      6.56 o
 -11   3  10      229.93      226.94      9.84 o
 -10   3  10       67.43       81.95      6.82 o
  -9   3  10       41.09       48.48      5.92 o
  -8   3  10      565.66      598.36     16.94 o
  -7   3  10      105.50       95.61      8.08 o
  -6   3  10       24.08       20.41      4.77 o
  -5   3  10      428.37      396.04     13.72 o
  -4   3  10       57.26       56.02      6.58 o
  -3   3  10       67.07       74.34      6.74 o
  -2   3  10       10.10       14.34      5.41 o
  -1   3  10      699.03      734.87     20.05 o
   0   3  10      223.92      240.73      9.17 o
   1   3  10      156.00      168.15      8.80 o
   2   3  10      167.46      146.49      8.50 o
   3   3  10      115.86      113.36      9.80 o
   4   3  10      351.89      371.10     13.55 o
   5   3  10       25.02       16.44      6.16 o
   6   3  10       64.12       59.22      7.42 o
   7   3  10       57.17       71.05      9.50 o
   8   3  10      120.34      113.36     11.12 o
   9   3  10       54.76       51.96      9.35 o
  10   3  10       33.32       12.34      8.47 o
  11   3  10       20.35        6.21      9.21 o
  12   3  10        2.69        4.89     10.13 o
  13   3  10       14.04       -4.18     17.58 o
  14   3  10       18.49       11.60     12.83 o
  15   3  10        4.16       -2.02     12.49 o
  16   3  10       25.87       22.77     13.90 o
 -19   4  10       28.26       40.45     13.54 o
 -18   4  10        2.29        6.48     11.63 o
 -17   4  10        1.43        0.61     22.96 o
 -16   4  10       37.09       45.28     11.53 o
 -15   4  10       98.33       92.13      9.62 o
 -14   4  10       10.54       12.44      7.31 o
 -13   4  10       84.45       88.65      7.71 o
 -12   4  10      197.47      210.59      9.68 o
 -11   4  10      560.17      518.24     15.16 o
 -10   4  10      395.95      374.73     11.87 o
  -9   4  10       63.81       59.08      5.68 o
  -8   4  10       93.24       99.12      7.05 o
  -7   4  10      463.99      440.24     19.01 o
  -6   4  10        0.89       -0.24      4.57 o
  -5   4  10      270.78      294.02     12.03 o
  -4   4  10      181.66      163.28      9.00 o
  -3   4  10      473.85      470.69     15.16 o
  -2   4  10        8.23        1.01      5.42 o
  -1   4  10       33.31       30.78      4.79 o
   0   4  10      198.81      214.24     12.83 o
   1   4  10      201.90      197.50      8.33 o
   2   4  10       32.49       42.26      5.41 o
   3   4  10      207.60      203.99      8.48 o
   4   4  10      108.91       95.33      6.58 o
   5   4  10       56.28       46.20      8.76 o
   6   4  10      278.47      278.98     20.89 o
   7   4  10       70.22       60.25      9.80 o
   8   4  10      190.56      163.20     26.07 o
   9   4  10       51.72       33.39      9.06 o
  10   4  10      137.27      153.24     13.16 o
  11   4  10       40.77       22.72      9.50 o
  12   4  10       62.94       66.61     16.96 o
  13   4  10       56.28       72.92     13.45 o
  14   4  10       40.50       57.40     14.07 o
  15   4  10       12.00       27.23     17.58 o
 -18   5  10        8.05       11.89     11.78 o
 -17   5  10       33.91       38.39     12.49 o
 -16   5  10       49.25       22.73     10.93 o
 -15   5  10        1.20       -5.90      9.93 o
 -14   5  10       16.34       17.53      9.54 o
 -13   5  10       36.73       29.39      8.49 o
 -12   5  10       21.92       31.33      9.49 o
 -11   5  10      113.68      120.15      7.98 o
 -10   5  10      978.71      902.58     20.95 o
  -9   5  10      710.50      729.06     21.27 o
  -8   5  10      271.52      265.06      9.00 o
  -7   5  10       43.83       46.43      7.82 o
  -6   5  10       81.18       75.97      6.39 o
  -5   5  10      179.50      149.59     10.87 o
  -4   5  10       17.35       16.66      5.18 o
  -3   5  10      154.65      130.81      7.51 o
  -2   5  10      165.90      135.76      7.58 o
  -1   5  10       55.67       55.45      5.42 o
   0   5  10      716.44      716.10     17.11 o
   1   5  10      209.88      210.53      8.63 o
   2   5  10      704.77      719.06     17.10 o
   3   5  10      270.34      242.53     11.32 o
   4   5  10      198.28      196.71     10.33 o
   5   5  10        3.30        5.85      6.01 o
   6   5  10      213.56      218.29     14.69 o
   7   5  10       52.56       67.68     10.23 o
   8   5  10       12.89       12.41      8.78 o
   9   5  10      221.76      222.02     18.20 o
  10   5  10      301.24      305.08     17.95 o
  11   5  10       44.20       27.40     10.31 o
  12   5  10       25.24       21.51     14.48 o
  13   5  10        3.13       -8.72     11.01 o
  14   5  10        3.68        3.78     12.19 o
  15   5  10        7.27       23.73     13.78 o
 -18   6  10        6.64       10.12     12.71 o
 -17   6  10        2.73        3.74     11.49 o
 -16   6  10       13.14        1.65     10.83 o
 -15   6  10        2.54        4.47     12.83 o
 -14   6  10       16.74       23.93      8.42 o
 -13   6  10       23.19       33.29      8.15 o
 -12   6  10       59.48       55.37      9.90 o
 -11   6  10       60.45       43.73      7.55 o
 -10   6  10        4.35        7.80      6.51 o
  -9   6  10      166.19      153.66     11.95 o
  -8   6  10       41.20       27.71      6.13 o
  -7   6  10       32.09       22.14      5.76 o
  -6   6  10      167.88      144.36      8.20 o
  -5   6  10        1.15        0.97      7.25 o
  -4   6  10     1018.06     1051.61     23.13 o
  -3   6  10      665.90      692.03     17.39 o
  -2   6  10       57.31       53.56      5.48 o
  -1   6  10       14.18       20.91      5.59 o
   0   6  10       18.55       14.42      5.11 o
   1   6  10       39.34       36.65      6.64 o
   2   6  10      114.68       92.77      8.02 o
   3   6  10        3.57       11.92      6.33 o
   4   6  10       11.70       15.00      6.33 o
   5   6  10        6.56        4.95      8.48 o
   6   6  10      199.86      182.11     14.27 o
   7   6  10      257.37      238.27     12.01 o
   8   6  10       48.24       42.75      9.95 o
   9   6  10       19.10       15.21      9.72 o
  10   6  10       12.57       16.49      9.60 o
  11   6  10        7.64        3.28      9.35 o
  12   6  10        6.47        7.27     10.52 o
  13   6  10       14.03        7.86     15.72 o
  14   6  10       47.04       60.45     14.25 o
 -17   7  10       17.98       23.17     17.38 o
 -16   7  10        5.10       -2.90     14.48 o
 -15   7  10        4.97       -2.90     14.48 o
 -14   7  10        3.18        7.64     10.96 o
 -13   7  10       68.35       74.25     10.97 o
 -12   7  10       10.11       23.31      9.18 o
 -11   7  10      147.82      152.02     13.02 o
 -10   7  10       10.66       11.96     13.86 o
  -9   7  10      133.49      116.28     11.79 o
  -8   7  10      101.30      117.22      8.07 o
  -7   7  10        7.54       22.66      5.94 o
  -6   7  10       31.17       37.00      9.11 o
  -5   7  10      119.86      108.51      7.85 o
  -4   7  10       34.96       34.28      6.16 o
  -3   7  10      219.98      217.93      9.90 o
  -2   7  10      431.71      424.31     11.90 o
  -1   7  10       68.13       85.27      8.08 o
   0   7  10       53.61       62.01      7.71 o
   1   7  10       13.91       11.68      6.54 o
   2   7  10       75.86       64.48      7.77 o
   3   7  10        2.93       -1.28      6.62 o
   4   7  10       58.74       59.85      7.77 o
   5   7  10       63.66       65.22      8.19 o
   6   7  10      111.83       92.91     16.96 o
   7   7  10       50.97       50.92      9.10 o
   8   7  10       33.72       23.68      9.50 o
   9   7  10       19.97       26.23     10.52 o
  10   7  10        3.66       16.79     16.55 o
  11   7  10        3.32       -5.22     10.09 o
  12   7  10        0.06       15.53     11.55 o
  13   7  10       35.99       70.33     19.86 o
 -15   8  10       26.95       44.27     17.38 o
 -14   8  10        6.94       -1.67     10.38 o
 -13   8  10        4.34       18.41      9.95 o
 -12   8  10        9.30        3.17     12.21 o
 -11   8  10        0.10        3.72     12.00 o
 -10   8  10       19.50       28.23     14.27 o
  -9   8  10       57.90       61.64     10.52 o
  -8   8  10      108.50      125.50     14.69 o
  -7   8  10       42.04       38.06      6.74 o
  -6   8  10      185.72      185.36     13.56 o
  -5   8  10       73.78       84.84      7.70 o
  -4   8  10      243.59      252.60     10.73 o
  -3   8  10       85.11       64.61      8.46 o
  -2   8  10      141.59      146.87      9.56 o
  -1   8  10        4.97       -2.72      6.26 o
   0   8  10        3.49       15.40      6.70 o
   1   8  10       59.17       67.01     15.93 o
   2   8  10       21.31       11.34      7.03 o
   3   8  10       97.06       89.77      9.02 o
   4   8  10       22.94       17.06      7.04 o
   5   8  10       51.21       39.46      7.81 o
   6   8  10       33.48       37.83      7.95 o
   7   8  10       73.45       78.42     12.29 o
   8   8  10       31.24       35.42     10.38 o
   9   8  10       13.52       27.10     10.24 o
  10   8  10       10.58       14.96     11.26 o
  11   8  10       17.08       10.85     18.41 o
  12   8  10       45.83       60.84     14.01 o
 -14   9  10        1.55       22.77     11.55 o
 -13   9  10        2.31       -2.05     10.60 o
 -12   9  10       17.57        9.54     10.68 o
 -11   9  10       14.79       26.31     12.62 o
 -10   9  10        1.90       11.38      9.64 o
  -9   9  10       92.24       85.04     11.98 o
  -8   9  10       50.51       34.81      8.90 o
  -7   9  10       39.50       57.58      8.42 o
  -6   9  10       55.59       60.74      8.64 o
  -5   9  10        9.44       12.31     10.60 o
  -4   9  10       41.26       42.08      8.49 o
  -3   9  10      105.77       84.45      9.36 o
  -2   9  10        0.09       -6.04      6.04 o
  -1   9  10       50.55       53.45      7.95 o
   0   9  10      137.30      151.96     10.56 o
   1   9  10        7.87        7.02      7.04 o
   2   9  10      119.24      105.67      9.77 o
   3   9  10       11.24        9.26      7.33 o
   4   9  10        1.98        5.95      7.33 o
   5   9  10       78.08       71.71     12.62 o
   6   9  10        6.12        7.28      7.81 o
   7   9  10       33.20       27.12     10.52 o
   8   9  10        7.94        7.90     14.89 o
   9   9  10        2.91        0.21     10.53 o
  10   9  10        0.41       18.71     14.69 o
  11   9  10       29.49       35.42     13.29 o
 -12  10  10        2.51        7.78     11.11 o
 -11  10  10        3.00       -2.06     10.65 o
 -10  10  10        4.88        3.26     10.38 o
  -9  10  10        6.76        4.76      9.65 o
  -8  10  10        3.09       11.30     21.72 o
  -7  10  10        7.18       16.12     10.38 o
  -6  10  10        5.56        7.29      9.93 o
  -5  10  10       13.65       11.20     12.21 o
  -4  10  10      133.74      127.35     13.00 o
  -3  10  10       15.76       23.59      8.24 o
  -2  10  10       43.81       49.39      7.87 o
  -1  10  10        0.79        5.02      7.45 o
   0  10  10       12.97        9.49      7.86 o
   1  10  10        1.60        9.52      9.35 o
   2  10  10       21.88       29.60     10.76 o
   3  10  10       83.11       85.82      9.71 o
   4  10  10        5.16        8.25      8.90 o
   5  10  10       26.26       21.62      8.40 o
   6  10  10        0.17        3.72     10.82 o
   7  10  10        6.15        7.24     11.12 o
   8  10  10        4.20        3.10     10.82 o
   9  10  10        0.12       13.78     12.28 o
 -10  11  10       18.68        7.86     16.55 o
  -9  11  10        4.62      -14.89     14.89 o
  -8  11  10        4.43        0.41     15.72 o
  -7  11  10       10.59        3.53     16.34 o
  -6  11  10        6.69        2.66     10.60 o
  -5  11  10       21.53       27.72     12.00 o
  -4  11  10        8.14        3.00     10.60 o
  -3  11  10       26.34       25.83     14.69 o
  -2  11  10       21.34        8.63      9.93 o
  -1  11  10       26.76       33.60     10.94 o
   0  11  10        1.88        4.59      9.54 o
   1  11  10        6.12       10.94      8.40 o
   2  11  10       11.63       11.15      9.93 o
   3  11  10       21.72       19.79      9.11 o
   4  11  10        8.76        2.55      8.33 o
   5  11  10       16.64       10.25      9.49 o
   6  11  10        2.03       21.53     11.95 o
   7  11  10        3.44       -0.66     12.43 o
  -6  12  10       22.27       16.34     12.29 o
  -5  12  10        0.76        2.53     11.78 o
  -4  12  10        9.22        0.57     11.53 o
  -3  12  10        5.14       -3.50     11.40 o
  -2  12  10       16.16       53.55     16.55 o
  -1  12  10       19.33       21.10     16.14 o
   0  12  10       26.00       46.68     12.19 o
   1  12  10        2.74       16.17     20.07 o
   2  12  10        8.49        9.20     11.95 o
   3  12  10        7.68        1.93      9.95 o
 -19   0  11       23.56       53.79     18.82 o
 -18   0  11       53.46       58.64     12.28 o
 -17   0  11        5.36       -0.71      9.93 o
 -16   0  11      106.82      100.04     12.86 o
 -15   0  11        9.90       -4.48      8.76 o
 -14   0  11       90.49      103.57     12.83 o
 -13   0  11      186.26      156.54     13.29 o
 -12   0  11        3.77        2.80      7.88 o
 -11   0  11       39.97       30.62      8.78 o
 -10   0  11        8.90       37.65     12.41 o
  -9   0  11       83.08       83.57     14.48 o
  -8   0  11     1085.38     1120.80     49.65 o
  -7   0  11      500.57      522.13     30.20 o
  -6   0  11        1.53        2.90     10.76 o
  -5   0  11       69.15       81.92     13.65 o
  -4   0  11       23.53       49.23     12.00 o
  -3   0  11       93.08       93.09     14.07 o
  -2   0  11       11.13        4.96     11.58 o
  -1   0  11      242.37      237.48     19.86 o
   0   0  11        0.37      -10.34     10.34 o
   1   0  11      154.22      143.15     16.55 o
   2   0  11        3.71       -2.07     12.00 o
   3   0  11     1060.97     1074.05     48.41 o
   4   0  11      107.41      118.62     10.72 o
   5   0  11       16.33        4.55      9.93 o
   6   0  11       96.46       98.47     13.65 o
   7   0  11       12.36        7.45     10.34 o
   8   0  11       83.08       81.51     14.07 o
   9   0  11        7.33       16.14     11.58 o
  10   0  11      279.20      285.67     19.24 o
  11   0  11       30.10       71.80     18.82 o
  12   0  11      110.48      122.47     19.24 o
  13   0  11       10.13       21.93     17.79 o
 -19   1  11       19.05       16.66      8.14 o
 -18   1  11        9.69        9.47      7.68 o
 -17   1  11       98.40      118.39      9.65 o
 -16   1  11       30.71       27.44     12.24 o
 -15   1  11       55.19       63.62      7.79 o
 -14   1  11      100.45       97.72      8.38 o
 -13   1  11      106.07      122.08      8.48 o
 -12   1  11      218.67      222.87     11.78 o
 -11   1  11      287.91      277.58     12.82 o
 -10   1  11      173.53      195.97     10.82 o
  -9   1  11      175.90      183.32     12.87 o
  -8   1  11      126.44      108.91     10.68 o
  -7   1  11      272.59      255.85     14.89 o
  -6   1  11      535.47      611.96     24.41 o
  -5   1  11      908.34      891.58     29.40 o
  -4   1  11       22.94       33.83      8.42 o
  -3   1  11      408.93      441.20     18.83 o
  -2   1  11      311.23      275.83     14.89 o
  -1   1  11      413.34      421.80     26.27 o
   0   1  11      185.97      176.38     24.20 o
   1   1  11       45.17       39.67     12.83 o
   2   1  11        0.80        0.73      6.14 o
   3   1  11      684.92      651.04     19.66 o
   4   1  11       23.00       21.36      7.65 o
   5   1  11      109.58      124.90      8.86 o
   6   1  11       23.65       16.03      6.35 o
   7   1  11       38.45       26.28      8.18 o
   8   1  11      203.19      201.85     11.16 o
   9   1  11      425.02      438.05     15.59 o
  10   1  11      163.14      172.37     10.66 o
  11   1  11       15.12       17.45      8.04 o
  12   1  11       19.34       15.05     11.38 o
  13   1  11       22.83        9.51     17.79 o
  14   1  11        9.02       -3.33     11.66 o
  15   1  11       10.30       -3.72     19.86 o
  16   1  11       10.75        4.55     20.27 o
 -19   2  11        1.11       -3.42      8.90 o
 -18   2  11        7.98       25.58      8.18 o
 -17   2  11        5.43        3.98      8.96 o
 -16   2  11       52.82       33.43      7.48 o
 -15   2  11       22.29       12.07      6.87 o
 -14   2  11       81.96       87.35      9.21 o
 -13   2  11      104.76       96.82      9.14 o
 -12   2  11       46.46       47.26      6.52 o
 -11   2  11      126.66      124.69      7.92 o
 -10   2  11      261.03      280.40     10.51 o
  -9   2  11      299.09      323.05     11.11 o
  -8   2  11      113.67      132.78      8.86 o
  -7   2  11       27.41       24.60      6.08 o
  -6   2  11      143.57      177.86      9.61 o
  -5   2  11      213.72      239.76     11.00 o
  -4   2  11      798.08      864.16     22.80 o
  -3   2  11      144.59      139.71      9.13 o
  -2   2  11      131.03      126.85     10.49 o
  -1   2  11      362.46      350.62     16.77 o
   0   2  11      240.90      255.79     14.59 o
   1   2  11      417.19      410.32     15.01 o
   2   2  11       11.63       20.01      7.72 o
   3   2  11      208.95      219.39     13.31 o
   4   2  11       83.77       81.69      9.48 o
   5   2  11      136.37      126.71     24.41 o
   6   2  11      375.37      360.86     17.70 o
   7   2  11        9.14        6.95      5.84 o
   8   2  11       55.03       53.54      6.88 o
   9   2  11        6.32        9.24      6.93 o
  10   2  11       14.08       26.70      9.21 o
  11   2  11      119.73      124.53     18.20 o
  12   2  11       25.15       54.50     20.27 o
  13   2  11       35.84       27.45     22.76 o
  14   2  11       26.43       53.98     13.19 o
  15   2  11        7.14       17.68     13.01 o
 -19   3  11        1.62        5.82     19.45 o
 -18   3  11       41.06       56.77     12.83 o
 -17   3  11       14.62       14.15     10.90 o
 -16   3  11        0.72        1.91      7.95 o
 -15   3  11       58.88       49.44      8.70 o
 -14   3  11       58.86       55.45      8.83 o
 -13   3  11       46.82       48.17      6.75 o
 -12   3  11      563.67      594.22     27.57 o
 -11   3  11       29.61       40.91      8.96 o
 -10   3  11      680.58      695.25     17.69 o
  -9   3  11      114.38       85.32      6.79 o
  -8   3  11      208.48      184.84      8.69 o
  -7   3  11      555.93      508.76     16.57 o
  -6   3  11      313.38      309.89     12.60 o
  -5   3  11       30.61       19.39      6.03 o
  -4   3  11      162.48      162.00     14.77 o
  -3   3  11       11.16        9.65      7.54 o
  -2   3  11      186.56      171.65      9.50 o
  -1   3  11       60.17       45.93      8.19 o
   0   3  11      641.16      694.27     26.82 o
   1   3  11      122.00      140.61      7.89 o
   2   3  11      182.83      181.70     12.28 o
   3   3  11       96.07       93.00      9.95 o
   4   3  11      129.89      118.72     10.68 o
   5   3  11       12.83       13.37      6.76 o
   6   3  11      101.34       95.24      8.94 o
   7   3  11       72.38       69.81     12.41 o
   8   3  11       37.62       39.79      9.21 o
   9   3  11       29.97       23.17      9.07 o
  10   3  11       50.40       53.18     10.38 o
  11   3  11      143.54      140.67     19.03 o
  12   3  11       37.91       41.68     21.72 o
  13   3  11        8.06        0.87     11.95 o
  14   3  11        8.55       18.72     18.82 o
  15   3  11        1.79       20.14     13.01 o
 -18   4  11       19.10        4.12     12.69 o
 -17   4  11       11.14       20.46     12.03 o
 -16   4  11       13.82       17.77     11.33 o
 -15   4  11       23.19       11.74      8.32 o
 -14   4  11       86.62       83.16     10.92 o
 -13   4  11      259.36      266.28     11.38 o
 -12   4  11       63.45       68.00      9.59 o
 -11   4  11       37.77       40.80      6.47 o
 -10   4  11      225.38      259.76     10.72 o
  -9   4  11      162.14      142.03      8.13 o
  -8   4  11       94.49      101.67      7.44 o
  -7   4  11       73.29       72.91      6.36 o
  -6   4  11      177.58      172.82      9.93 o
  -5   4  11        1.43        4.02      5.71 o
  -4   4  11      195.68      179.86     12.65 o
  -3   4  11       76.79       65.87      9.09 o
  -2   4  11      134.18      141.04      8.97 o
  -1   4  11      335.32      331.29     19.24 o
   0   4  11       14.39       14.21      4.81 o
   1   4  11        8.56       13.01      6.62 o
   2   4  11      313.66      339.00     11.26 o
   3   4  11      217.19      221.97      9.36 o
   4   4  11      132.98      136.96      9.93 o
   5   4  11       85.62       68.91      9.77 o
   6   4  11      395.96      371.30     19.03 o
   7   4  11        9.37       -3.69      9.31 o
   8   4  11       81.39       72.02     10.65 o
   9   4  11      191.16      181.25     14.17 o
  10   4  11       75.74       50.96     10.68 o
  11   4  11       49.39       49.85     17.17 o
  12   4  11       20.51        3.72     13.65 o
  13   4  11       23.89        8.70     12.12 o
  14   4  11       11.12       12.22     14.07 o
  15   4  11        3.25        0.29     13.54 o
 -18   5  11       30.23       54.38     14.69 o
 -17   5  11       36.01       46.84     12.83 o
 -16   5  11        4.76       11.01     10.90 o
 -15   5  11       16.87        5.04      9.83 o
 -14   5  11        4.90       15.19     10.90 o
 -13   5  11       62.74       54.48      7.43 o
 -12   5  11       11.69       14.95      6.33 o
 -11   5  11       82.56       63.62     10.36 o
 -10   5  11       91.23       79.05      7.19 o
  -9   5  11      392.45      407.00     23.77 o
  -8   5  11       98.06      104.44     12.05 o
  -7   5  11       17.41       11.72      5.66 o
  -6   5  11       93.03      109.09     13.23 o
  -5   5  11       14.70        8.71      5.31 o
  -4   5  11      285.20      271.06     15.20 o
  -3   5  11      635.64      580.70     15.65 o
  -2   5  11       75.17       76.90      6.57 o
  -1   5  11       54.32       42.14      5.34 o
   0   5  11      364.33      364.98     11.69 o
   1   5  11      253.72      249.52      9.93 o
   2   5  11      613.69      587.42     40.55 o
   3   5  11       41.77       72.46     14.89 o
   4   5  11      162.62      143.49     29.38 o
   5   5  11      121.84      107.18     12.62 o
   6   5  11      189.92      180.43     13.88 o
   7   5  11      154.63      167.64     13.58 o
   8   5  11        2.00        4.40      8.89 o
   9   5  11       16.95       16.55      9.65 o
  10   5  11       23.49       22.04     10.06 o
  11   5  11        4.35        0.74      9.50 o
  12   5  11       19.86       41.37     16.14 o
  13   5  11        9.18       -9.52     14.89 o
  14   5  11       20.79       29.09     18.20 o
 -17   6  11       15.08       -8.69     15.72 o
 -16   6  11        2.49        4.14     14.07 o
 -15   6  11       82.01       59.58     16.55 o
 -14   6  11        4.29       18.31      9.80 o
 -13   6  11       73.77       84.15     11.53 o
 -12   6  11       64.85       57.17     10.38 o
 -11   6  11       11.17       13.59      7.07 o
 -10   6  11       70.36       65.64      8.20 o
  -9   6  11      109.63      109.18      7.83 o
  -8   6  11       61.76       51.89      6.64 o
  -7   6  11       91.14       83.60      7.16 o
  -6   6  11       40.27       41.39      8.88 o
  -5   6  11      348.87      340.77     12.00 o
  -4   6  11      434.92      468.06     14.32 o
  -3   6  11      233.14      211.63      9.77 o
  -2   6  11       17.87       27.84      5.95 o
  -1   6  11      156.63      155.66      7.82 o
   0   6  11       50.50       49.85      5.99 o
   1   6  11       14.68       10.34      9.52 o
   2   6  11       21.21        7.24      6.39 o
   3   6  11       89.34       89.97      8.33 o
   4   6  11       66.47       66.31      7.95 o
   5   6  11       22.29       17.09      6.70 o
   6   6  11      158.53      145.93     10.33 o
   7   6  11       41.69       38.42      8.27 o
   8   6  11      104.39      105.14     12.70 o
   9   6  11       96.21      125.88     15.31 o
  10   6  11       24.96       17.95     10.38 o
  11   6  11        3.28       -3.92      9.80 o
  12   6  11        1.42       -3.31     14.48 o
  13   6  11       13.44       33.51     17.38 o
 -16   7  11        5.04       22.76     16.55 o
 -15   7  11        7.05      -13.24     13.24 o
 -14   7  11        1.31        1.99     10.38 o
 -13   7  11        0.09        3.21      9.18 o
 -12   7  11       30.68       30.18     10.09 o
 -11   7  11       26.65       29.04     10.76 o
 -10   7  11       50.74       44.81      9.77 o
  -9   7  11       48.17       54.34      7.01 o
  -8   7  11       81.66       71.47      9.82 o
  -7   7  11       30.89       37.41      8.54 o
  -6   7  11       37.79       47.75      6.58 o
  -5   7  11      382.35      390.15     13.23 o
  -4   7  11      290.66      357.72     12.51 o
  -3   7  11      143.39      129.50      8.21 o
  -2   7  11      343.40      309.19     12.51 o
  -1   7  11      299.41      300.77     13.32 o
   0   7  11      421.68      423.07     16.00 o
   1   7  11       37.67       31.12      7.19 o
   2   7  11      289.54      272.00     13.03 o
   3   7  11      378.87      319.64     14.08 o
   4   7  11       62.79       52.36      8.08 o
   5   7  11       45.99       43.07      8.02 o
   6   7  11       10.66        8.83      7.13 o
   7   7  11       91.81      125.86     14.07 o
   8   7  11       27.21       33.89     10.52 o
   9   7  11       39.73       48.50     11.26 o
  10   7  11       21.40       29.38     10.53 o
  11   7  11       34.88       48.21     12.43 o
  12   7  11        9.27       18.27     11.82 o
 -15   8  11        5.44        1.65     15.31 o
 -14   8  11       24.64       39.71     12.41 o
 -13   8  11       27.86       38.48     11.12 o
 -12   8  11       13.37       25.24     10.24 o
 -11   8  11       23.06       27.43      9.35 o
 -10   8  11       86.69       83.30     11.40 o
  -9   8  11        5.05       -2.01     19.24 o
  -8   8  11       46.41       51.00      8.24 o
  -7   8  11        7.74       16.73      6.38 o
  -6   8  11       95.30       84.40      7.95 o
  -5   8  11       41.50       43.66      8.63 o
  -4   8  11      127.69      101.45      8.33 o
  -3   8  11        8.22        3.10      8.83 o
  -2   8  11       17.41        8.29      6.54 o
  -1   8  11        1.94        5.21      9.52 o
   0   8  11       42.32       24.46      7.65 o
   1   8  11       61.85       57.38      8.33 o
   2   8  11        2.82       10.95      6.95 o
   3   8  11       72.55       73.55      8.50 o
   4   8  11      106.60      108.23      9.57 o
   5   8  11       59.72       52.88      8.33 o
   6   8  11        5.38       18.22      7.77 o
   7   8  11       33.82       27.10     10.53 o
   8   8  11       12.19       14.16     13.65 o
   9   8  11       13.80        7.11     10.68 o
  10   8  11        4.84       -0.83     11.12 o
  11   8  11        4.48       -0.25     11.82 o
 -13   9  11        1.67        9.59     24.62 o
 -12   9  11        8.97       22.31     10.65 o
 -11   9  11        5.25        7.45      9.95 o
 -10   9  11       21.95       24.71     10.09 o
  -9   9  11       24.22       40.75     10.24 o
  -8   9  11        0.52        3.10      7.64 o
  -7   9  11       40.17       33.28      8.05 o
  -6   9  11       20.76       28.83      7.85 o
  -5   9  11       72.66       91.37      9.69 o
  -4   9  11       56.85       61.86     11.75 o
  -3   9  11      171.70      151.53     11.35 o
  -2   9  11       51.55       52.70      7.60 o
  -1   9  11       48.35       44.05      7.94 o
   0   9  11       10.30        7.94     11.58 o
   1   9  11       17.97        9.54      7.19 o
   2   9  11       56.15       49.47      8.57 o
   3   9  11       58.27       46.43     11.38 o
   4   9  11        5.53       25.38      8.27 o
   5   9  11       24.61       30.88      8.33 o
   6   9  11       49.74       40.48      9.18 o
   7   9  11        3.82       19.68     14.07 o
   8   9  11        1.03        2.98     12.41 o
   9   9  11       23.71       34.30     12.57 o
  10   9  11        5.44       24.49     12.41 o
 -12  10  11       17.55       50.06     12.83 o
 -11  10  11        7.01       28.20     11.55 o
 -10  10  11       18.23        5.65     10.81 o
  -9  10  11       17.39       10.10     10.68 o
  -8  10  11        7.26       -0.83     14.07 o
  -7  10  11       12.48       12.17     10.09 o
  -6  10  11       49.44       78.20     12.28 o
  -5  10  11        5.16        1.12      9.72 o
  -4  10  11        5.78       -1.62      8.83 o
  -3  10  11       43.69       56.73      9.26 o
  -2  10  11        5.40        1.76      7.03 o
  -1  10  11       21.22       15.01      9.52 o
   0  10  11       37.38       49.74      8.94 o
   1  10  11       26.28       24.68     21.51 o
   2  10  11       26.97       14.78     12.83 o
   3  10  11       49.92       70.89     11.38 o
   4  10  11       69.86       68.58     10.26 o
   5  10  11       12.15       20.81      8.64 o
   6  10  11       30.00       25.84     11.40 o
   7  10  11        1.77       20.41     11.55 o
   8  10  11       16.41       19.12     12.14 o
  -9  11  11       12.00       22.34     17.79 o
  -8  11  11        0.56       -6.21     15.72 o
  -7  11  11       12.23       23.31     12.08 o
  -6  11  11        4.73        2.73     11.79 o
  -5  11  11        4.79       13.72     16.55 o
  -4  11  11        1.15       20.47     10.60 o
  -3  11  11        4.32        8.00     10.31 o
  -2  11  11        8.11        7.68     13.45 o
  -1  11  11        1.58        4.19     10.31 o
   0  11  11       11.90       -8.19      8.19 o
   1  11  11        9.61        9.06     10.34 o
   2  11  11       36.46       29.56      9.63 o
   3  11  11       34.21       42.89     13.24 o
   4  11  11        3.03       -9.18      9.18 o
   5  11  11        2.55       22.37     15.72 o
  -4  12  11        1.10       -4.88     13.24 o
  -3  12  11        3.10        6.14     13.65 o
  -2  12  11        1.88        0.21     11.41 o
  -1  12  11        2.58       -2.93     10.94 o
   0  12  11       15.95       40.20     13.24 o
 -19   0  12        2.74       12.24     11.82 o
 -18   0  12        5.86        9.84     11.07 o
 -17   0  12       21.30       43.39     11.69 o
 -16   0  12       27.63       27.35     10.38 o
 -15   0  12       29.70       24.19     20.48 o
 -14   0  12      129.97      119.37     12.58 o
 -13   0  12      335.82      303.92     17.39 o
 -12   0  12       34.93       23.58     12.41 o
 -11   0  12       30.48       19.03     11.58 o
 -10   0  12      309.33      303.27     24.00 o
  -9   0  12      120.59      122.05     16.14 o
  -8   0  12       36.83       43.03     13.24 o
  -7   0  12        8.42        0.41     11.58 o
  -6   0  12      159.20      112.54     16.14 o
  -5   0  12      281.47      301.20     23.58 o
  -4   0  12        2.14       23.17     12.83 o
  -3   0  12       36.89       42.20     13.24 o
  -2   0  12      518.29      513.86     30.62 o
  -1   0  12     1085.24     1065.78     48.41 o
   0   0  12        4.71        1.24     12.41 o
   1   0  12      461.07      475.38     29.38 o
   2   0  12      329.11      357.88     26.07 o
   3   0  12       33.06       38.89     14.07 o
   4   0  12      110.34      138.05     12.01 o
   5   0  12        5.56        3.56      8.54 o
   6   0  12        9.25       14.07     11.17 o
   7   0  12      358.16      367.81     25.65 o
   8   0  12      610.55      587.09     33.51 o
   9   0  12        1.51        4.55     12.00 o
  10   0  12       39.92       56.27     14.48 o
  11   0  12       43.92       25.38     25.03 o
  12   0  12       30.73       24.00     14.89 o
 -19   1  12        5.54       -3.17      8.25 o
 -18   1  12        2.03        1.25      7.60 o
 -17   1  12       29.41       30.37      7.89 o
 -16   1  12       21.97       18.21      7.37 o
 -15   1  12      166.15      153.99      9.81 o
 -14   1  12       22.24       16.48      7.71 o
 -13   1  12      480.39      432.87     17.12 o
 -12   1  12      340.82      369.14     15.27 o
 -11   1  12       11.23        1.57     10.41 o
 -10   1  12       62.28       61.14      9.64 o
  -9   1  12       92.04       93.29     17.38 o
  -8   1  12       21.85       19.47      9.10 o
  -7   1  12      146.87      138.59     11.98 o
  -6   1  12       27.32       32.56     10.55 o
  -5   1  12       49.25       67.20     10.23 o
  -4   1  12      199.17      185.96     13.16 o
  -3   1  12      341.51      354.53     43.86 o
  -2   1  12        7.61        3.27      8.60 o
  -1   1  12      618.46      594.78     23.55 o
   0   1  12      634.16      629.85     24.43 o
   1   1  12      146.71      123.53     12.14 o
   2   1  12       78.97       54.82     10.81 o
   3   1  12       88.49       75.01      8.70 o
   4   1  12      173.55      162.09     12.70 o
   5   1  12       62.44       68.27     10.13 o
   6   1  12       13.14        9.25      6.80 o
   7   1  12       90.31       90.60     12.48 o
   8   1  12      182.23      159.20     12.86 o
   9   1  12      143.54      127.43     12.14 o
  10   1  12       27.60       23.25      8.04 o
  11   1  12       69.59       79.51     12.49 o
  12   1  12       29.45       57.97     19.03 o
  13   1  12       15.37        3.10     11.22 o
  14   1  12       44.42       32.55     12.92 o
 -19   2  12        4.25       16.81      9.92 o
 -18   2  12       35.96       39.52     10.18 o
 -17   2  12        1.39        8.88      8.37 o
 -16   2  12       35.73       26.72     10.78 o
 -15   2  12       33.60       35.51      8.51 o
 -14   2  12      203.38      182.08     11.85 o
 -13   2  12      123.51      126.00     10.19 o
 -12   2  12        2.80        8.90      6.88 o
 -11   2  12      203.10      208.21      9.72 o
 -10   2  12      492.01      504.59     14.81 o
  -9   2  12      274.28      297.16     22.94 o
  -8   2  12      236.86      229.68     11.50 o
  -7   2  12      121.52      118.17     11.37 o
  -6   2  12      443.25      460.67     15.93 o
  -5   2  12       52.10       48.73      8.90 o
  -4   2  12       90.72       99.05      8.31 o
  -3   2  12      255.20      303.40     16.51 o
  -2   2  12       19.09       16.58     17.79 o
  -1   2  12       30.83       30.17      9.48 o
   0   2  12      478.34      470.30     20.45 o
   1   2  12      128.01      119.77     12.12 o
   2   2  12      332.43      329.73     15.60 o
   3   2  12        9.15        8.49      8.54 o
   4   2  12       83.82      105.21     16.96 o
   5   2  12       26.92       49.29      9.31 o
   6   2  12      215.80      192.61     13.60 o
   7   2  12       37.62       44.63      9.74 o
   8   2  12       21.82       18.28      9.06 o
   9   2  12      127.47      119.01     12.28 o
  10   2  12       24.21       26.03      9.50 o
  11   2  12       26.90       48.82     15.31 o
  12   2  12        9.99        9.37     21.93 o
  13   2  12        7.83        1.43     11.53 o
  14   2  12        5.95       16.61     13.12 o
  15   2  12       23.24       15.16     14.25 o
 -18   3  12       26.04       34.08     23.58 o
 -17   3  12        2.45       -8.45      8.45 o
 -16   3  12       53.75       61.05      9.51 o
 -15   3  12       56.35       54.28      8.84 o
 -14   3  12       59.49       60.65      8.82 o
 -13   3  12       67.90       64.02      7.17 o
 -12   3  12       83.14       75.97      7.27 o
 -11   3  12      173.64      168.16     11.07 o
 -10   3  12      576.73      554.00     15.71 o
  -9   3  12       38.50       29.02      5.92 o
  -8   3  12      298.91      303.73     13.31 o
  -7   3  12      118.64      123.67     10.15 o
  -6   3  12      120.08      127.00      9.18 o
  -5   3  12       61.69       44.46      7.26 o
  -4   3  12      250.44      252.31     11.88 o
  -3   3  12      171.53      157.15     12.01 o
  -2   3  12       39.59       38.14     11.43 o
  -1   3  12      349.35      376.51     14.25 o
   0   3  12      742.75      729.82     21.19 o
   1   3  12      381.48      409.35     15.64 o
   2   3  12      632.44      654.76     24.53 o
   3   3  12      579.60      633.63     23.97 o
   4   3  12      101.82      108.04     11.24 o
   5   3  12       42.87       39.88      7.64 o
   6   3  12       32.87       18.50      8.76 o
   7   3  12       55.86       61.01     23.17 o
   8   3  12      133.36      141.54     23.58 o
   9   3  12       42.17       60.41     10.53 o
  10   3  12        3.77       -4.37      9.48 o
  11   3  12      119.42      144.81     20.27 o
  12   3  12       21.48        9.52     14.48 o
  13   3  12       16.45       30.01     16.96 o
  14   3  12        2.71      -11.66     12.78 o
 -18   4  12        2.91        6.23     18.62 o
 -17   4  12        2.81       16.50     11.95 o
 -16   4  12       30.64       30.62     10.90 o
 -15   4  12       12.04       12.44      8.56 o
 -14   4  12       17.64       17.11      7.88 o
 -13   4  12      186.09      201.76     10.33 o
 -12   4  12       37.51       49.50      6.92 o
 -11   4  12       21.73       22.60      6.52 o
 -10   4  12      168.86      179.16     10.73 o
  -9   4  12      571.42      526.12     15.07 o
  -8   4  12       81.25       71.81      8.13 o
  -7   4  12      307.16      323.70     13.82 o
  -6   4  12      339.51      344.13     14.17 o
  -5   4  12       50.31       56.43      9.61 o
  -4   4  12      742.59      695.52     20.78 o
  -3   4  12      193.89      197.69     10.76 o
  -2   4  12      397.72      409.41     15.13 o
  -1   4  12       39.88       45.57      6.97 o
   0   4  12       45.79       49.30      6.65 o
   1   4  12      362.16      369.29     11.29 o
   2   4  12       18.87       14.29      5.65 o
   3   4  12      296.33      313.32     17.58 o
   4   4  12       61.72       48.24      9.80 o
   5   4  12       20.89       29.74      9.06 o
   6   4  12       10.10       18.31      8.92 o
   7   4  12       54.35       65.46     10.38 o
   8   4  12       72.55       51.04     10.38 o
   9   4  12        3.92       11.53      9.64 o
  10   4  12       57.80       53.80     10.97 o
  11   4  12        9.41       -3.20     10.76 o
  12   4  12       15.79       10.34     15.72 o
  13   4  12       24.94       54.72     13.78 o
  14   4  12       12.06       13.88     19.86 o
 -17   5  12       30.94       45.64     13.37 o
 -16   5  12        0.53       -1.34     11.43 o
 -15   5  12        2.19       19.09     11.19 o
 -14   5  12       40.44       44.97      9.06 o
 -13   5  12       20.17       19.72      7.71 o
 -12   5  12      104.18       95.44      9.47 o
 -11   5  12       67.99       72.07      8.79 o
 -10   5  12       95.70       91.71      7.60 o
  -9   5  12      193.35      193.44      9.66 o
  -8   5  12       56.59       64.49      6.99 o
  -7   5  12      344.23      364.00     12.59 o
  -6   5  12       24.98       15.53      6.07 o
  -5   5  12      559.76      573.17     16.05 o
  -4   5  12      372.20      376.06     12.84 o
  -3   5  12      269.42      248.82     10.48 o
  -2   5  12      198.43      218.52     12.01 o
  -1   5  12      346.72      342.84     11.97 o
   0   5  12      107.86      114.35      7.01 o
   1   5  12      251.27      252.34     10.38 o
   2   5  12      450.19      456.76     16.38 o
   3   5  12       36.44       35.90      7.65 o
   4   5  12      393.39      381.68     15.23 o
   5   5  12       92.33       80.67     11.26 o
   6   5  12       62.52       68.07     10.52 o
   7   5  12       91.81       73.81     11.40 o
   8   5  12        1.31        0.06      8.63 o
   9   5  12       13.03       13.86     10.09 o
  10   5  12       37.28       50.25     11.12 o
  11   5  12       42.19       51.89     12.62 o
  12   5  12        6.05        1.24     15.72 o
  13   5  12       41.45       12.83     18.20 o
 -17   6  12       18.12       24.41     16.96 o
 -16   6  12       11.64        1.24     14.48 o
 -15   6  12        1.48      -13.65     13.65 o
 -14   6  12       14.55        0.00      9.95 o
 -13   6  12       52.26       35.49     10.68 o
 -12   6  12       28.12       30.53      8.09 o
 -11   6  12       17.20       22.42      7.55 o
 -10   6  12      232.91      240.36     12.80 o
  -9   6  12      239.11      232.38     10.59 o
  -8   6  12       24.68       19.13      6.16 o
  -7   6  12      149.04      139.89      8.82 o
  -6   6  12      207.75      214.04     12.16 o
  -5   6  12      105.55      111.38      9.48 o
  -4   6  12      450.94      458.02     14.36 o
  -3   6  12       84.97       87.66      7.55 o
  -2   6  12       10.07        8.03      7.18 o
  -1   6  12       89.93       90.16      6.75 o
   0   6  12        5.62       -5.13     12.62 o
   1   6  12       27.16       27.79      7.12 o
   2   6  12       48.37       34.80      7.26 o
   3   6  12       42.87       42.91      7.64 o
   4   6  12       49.80       59.92      7.95 o
   5   6  12       11.14        4.41      6.64 o
   6   6  12       60.83       76.49      8.71 o
   7   6  12       52.65       45.61     10.52 o
   8   6  12        5.77        6.36      9.64 o
   9   6  12       43.13       35.19     14.89 o
  10   6  12        9.94        8.52     10.52 o
  11   6  12        2.76       -5.65     10.81 o
  12   6  12        6.07      -15.72     16.14 o
 -16   7  12        3.34      -15.31     15.31 o
 -15   7  12       22.04       -3.31     15.31 o
 -14   7  12        6.08       -4.76     10.23 o
 -13   7  12       49.82       64.82     11.78 o
 -12   7  12       27.78       24.42      9.77 o
 -11   7  12       15.29        8.53     12.21 o
 -10   7  12       32.69       39.20     10.31 o
  -9   7  12        8.29       10.25     12.26 o
  -8   7  12       26.57       27.20      6.80 o
  -7   7  12      381.72      367.11     16.26 o
  -6   7  12      254.63      238.92     10.83 o
  -5   7  12      323.91      308.97     13.83 o
  -4   7  12      212.94      246.08     10.91 o
  -3   7  12       59.81       61.94      7.16 o
  -2   7  12       54.49       67.45     12.28 o
  -1   7  12       98.29      105.56      8.34 o
   0   7  12       94.85      101.77     17.58 o
   1   7  12       20.08       31.03      7.26 o
   2   7  12       24.91       22.63      7.33 o
   3   7  12       22.91       30.20     10.96 o
   4   7  12      147.48      139.15     15.10 o
   5   7  12       88.91       81.87      9.33 o
   6   7  12        7.48       15.11      7.86 o
   7   7  12       39.93       35.54      8.71 o
   8   7  12        2.18        7.62     10.36 o
   9   7  12       15.88       18.82     11.12 o
  10   7  12       25.40        8.81     11.69 o
  11   7  12        3.09       -3.27     11.53 o
 -14   8  12       22.40       17.89     11.36 o
 -13   8  12        2.41        0.78      9.80 o
 -12   8  12       27.41       27.01     12.21 o
 -11   8  12       25.47       21.73     10.09 o
 -10   8  12       21.46       13.98      9.50 o
  -9   8  12        5.12       -1.06      9.18 o
  -8   8  12        3.68       14.68     10.97 o
  -7   8  12       89.64      105.29      8.65 o
  -6   8  12       64.70       67.81      8.01 o
  -5   8  12       33.60       14.31      7.79 o
  -4   8  12       49.66       42.04      8.11 o
  -3   8  12       61.72       59.87      9.11 o
  -2   8  12      160.20      131.71     10.62 o
  -1   8  12        9.40       10.73      6.59 o
   0   8  12       40.67       23.67      7.88 o
   1   8  12        3.00        3.59      6.95 o
   2   8  12       20.28       17.38      7.57 o
   3   8  12      146.55      164.81     13.24 o
   4   8  12       41.74       35.12      8.57 o
   5   8  12       32.33       28.35     19.45 o
   6   8  12       46.11       47.34      8.71 o
   7   8  12        3.25       -6.59     17.79 o
   8   8  12        3.39      -10.38     10.38 o
   9   8  12        3.52       10.86     11.53 o
  10   8  12        1.91        6.56     11.85 o
 -13   9  12       12.26        5.39     11.40 o
 -12   9  12        6.35       11.58     10.82 o
 -11   9  12        8.56        5.01     10.09 o
 -10   9  12       22.46       22.78     14.07 o
  -9   9  12        4.42       24.04     10.36 o
  -8   9  12        4.57       16.35     19.45 o
  -7   9  12       50.12       50.78      9.93 o
  -6   9  12        0.84       20.59      8.39 o
  -5   9  12       34.42       28.88      8.22 o
  -4   9  12       15.62       25.01      8.37 o
  -3   9  12        9.63       15.74      8.00 o
  -2   9  12        5.92       -3.79     10.55 o
  -1   9  12       21.37       13.93      6.86 o
   0   9  12       38.85       38.77     13.86 o
   1   9  12       13.81       10.22      7.88 o
   2   9  12       26.55       15.68      8.90 o
   3   9  12       48.04       66.39     12.83 o
   4   9  12        5.01       -8.45     10.34 o
   5   9  12        3.68        2.52     13.86 o
   6   9  12        6.85        8.43     16.76 o
   7   9  12        8.32       11.50     11.40 o
   8   9  12       10.93        8.80     11.85 o
   9   9  12        2.91        1.26     11.98 o
 -11  10  12        7.75        7.83     17.38 o
 -10  10  12        4.79       18.11     11.26 o
  -9  10  12       22.44       45.10     15.72 o
  -8  10  12        0.47       15.72     13.65 o
  -7  10  12       13.04       -6.55     10.09 o
  -6  10  12       38.90       62.37     17.17 o
  -5  10  12       63.00       64.48     11.85 o
  -4  10  12        0.79       -3.00      8.60 o
  -3  10  12       14.89       13.76      8.65 o
  -2  10  12       34.50       21.10      8.95 o
  -1  10  12       16.10       25.35      7.75 o
   0  10  12        6.87       14.08      9.10 o
   1  10  12        0.35       -5.78     11.17 o
   2  10  12        9.00       -6.72      8.19 o
   3  10  12       35.46       23.82      9.02 o
   4  10  12        0.21       -2.39      8.64 o
   5  10  12        0.37        6.69      8.80 o
   6  10  12        3.79        6.41     11.41 o
   7  10  12        3.19       -3.02     11.55 o
  -8  11  12       16.36       26.89     16.55 o
  -7  11  12       35.89       57.21     13.19 o
  -6  11  12        3.36       19.82     11.24 o
  -5  11  12       11.71       25.24     11.66 o
  -4  11  12       10.85       14.45     13.45 o
  -3  11  12        0.43       -8.29     10.36 o
  -2  11  12        7.05       13.05     10.78 o
  -1  11  12        2.72       -8.16      9.36 o
   0  11  12        8.39        5.45      8.72 o
   1  11  12       25.23       24.60     12.21 o
   2  11  12       13.43       14.16      9.49 o
   3  11  12        0.35       -6.55      9.26 o
 -19   0  13        7.53        3.76     14.27 o
 -18   0  13       23.58       30.04     12.28 o
 -17   0  13        5.65      -10.38     10.38 o
 -16   0  13        2.65       10.36     10.09 o
 -15   0  13        8.27       14.09      9.80 o
 -14   0  13        0.06        4.14     12.41 o
 -13   0  13       29.88       24.41     13.65 o
 -12   0  13        0.06       -1.65     12.00 o
 -11   0  13       61.55       45.51     13.65 o
 -10   0  13       16.06        9.10     12.00 o
  -9   0  13       13.16       30.20     12.41 o
  -8   0  13      202.47      191.56     20.27 o
  -7   0  13       95.92       77.78     15.31 o
  -6   0  13       29.54       16.96     12.41 o
  -5   0  13        3.01       -2.07     12.00 o
  -4   0  13      170.86      169.22     19.03 o
  -3   0  13        4.57       -6.21     12.00 o
  -2   0  13      391.32      352.09     26.07 o
  -1   0  13       65.05       67.02     15.72 o
   0   0  13      101.67       93.09     17.38 o
   1   0  13      314.37      314.02     24.82 o
   2   0  13       30.79       26.07     14.07 o
   3   0  13       13.16       -2.07     13.24 o
   4   0  13       36.85       54.20     16.14 o
   5   0  13       17.83        2.54      8.94 o
   6   0  13        8.88        2.36      9.42 o
   7   0  13       66.70       65.37     14.48 o
   8   0  13       21.87       13.65     13.24 o
   9   0  13        0.17       -4.55     12.41 o
  10   0  13        4.86       22.34     14.07 o
  11   0  13       26.87       25.24     15.72 o
 -18   1  13       10.60       21.73      9.87 o
 -17   1  13       65.45       67.69     10.01 o
 -16   1  13       46.78       55.17      9.55 o
 -15   1  13        4.17       13.51      7.96 o
 -14   1  13       62.98       72.03      9.15 o
 -13   1  13      140.87      141.55     10.83 o
 -12   1  13       63.75       72.84     10.82 o
 -11   1  13      149.14      141.43     13.16 o
 -10   1  13       20.51        4.49      8.33 o
  -9   1  13       46.96       40.76      9.93 o
  -8   1  13       12.97        4.17      8.33 o
  -7   1  13       19.30        5.79      8.78 o
  -6   1  13       95.53       84.97     11.11 o
  -5   1  13      228.65      216.60     16.76 o
  -4   1  13       19.08       31.28     18.62 o
  -3   1  13       47.43       47.68     17.17 o
  -2   1  13       12.87       11.60     12.62 o
  -1   1  13      120.39      122.76     16.96 o
   0   1  13      133.27      146.28     13.45 o
   1   1  13      699.82      718.76     27.20 o
   2   1  13       49.55       50.94     11.17 o
   3   1  13      115.65       75.55     11.98 o
   4   1  13      421.60      408.35     16.54 o
   5   1  13       63.41       50.21     18.01 o
   6   1  13      197.99      204.21     14.77 o
   7   1  13       52.82       46.98      8.43 o
   8   1  13       71.72       93.95      9.94 o
   9   1  13        9.43        3.69      8.04 o
  10   1  13       78.60       74.95     19.45 o
  11   1  13       45.24       55.73     12.33 o
  12   1  13       29.87       34.55     12.57 o
  13   1  13       13.94      -13.65     16.55 o
 -18   2  13        1.64       14.94      9.62 o
 -17   2  13       17.49       27.23      9.47 o
 -16   2  13       35.67       42.34      9.07 o
 -15   2  13       35.22       34.15     11.85 o
 -14   2  13        5.25        5.17      7.85 o
 -13   2  13       11.19        2.40     12.31 o
 -12   2  13        1.84        6.82      6.97 o
 -11   2  13      178.79      159.47     14.48 o
 -10   2  13       29.37       14.89      9.07 o
  -9   2  13       86.11      104.70     29.58 o
  -8   2  13      108.26      116.61     11.98 o
  -7   2  13       80.24      103.12     11.60 o
  -6   2  13      132.90      139.70     12.83 o
  -5   2  13        1.74       -8.18      8.18 o
  -4   2  13      115.54      110.40     11.82 o
  -3   2  13      450.39      404.83     19.87 o
  -2   2  13      328.37      337.07     25.65 o
  -1   2  13       44.84       48.62     10.60 o
   0   2  13       79.78       85.09     11.78 o
   1   2  13      622.07      565.39     47.37 o
   2   2  13      573.78      580.25     24.49 o
   3   2  13      114.90      124.82     10.32 o
   4   2  13       52.20       57.42     10.65 o
   5   2  13      183.67      190.41     15.31 o
   6   2  13      110.71       89.35     11.69 o
   7   2  13        5.70       11.59      9.34 o
   8   2  13      125.90      143.74     30.62 o
   9   2  13       69.93       77.13     11.69 o
  10   2  13       69.62       73.35     11.85 o
  11   2  13       75.90       82.33     17.38 o
  12   2  13       25.33       26.38     28.34 o
  13   2  13       28.02       33.87     13.54 o
  14   2  13        2.21      -13.95     15.10 o
 -18   3  13        0.39        3.52     11.99 o
 -17   3  13        8.79        8.69      9.08 o
 -16   3  13        1.72        5.13      8.40 o
 -15   3  13       30.60       34.77      8.81 o
 -14   3  13       32.42       24.97      7.92 o
 -13   3  13       70.97       74.27      9.22 o
 -12   3  13        1.61        3.27      6.17 o
 -11   3  13      161.43      143.22      9.08 o
 -10   3  13      165.03      155.29     14.37 o
  -9   3  13      131.96      133.01      9.92 o
  -8   3  13      195.12      182.94     12.40 o
  -7   3  13       89.67       77.94      8.55 o
  -6   3  13      197.48      221.57     11.74 o
  -5   3  13       76.82       74.62      8.25 o
  -4   3  13      360.54      352.88     14.47 o
  -3   3  13      532.65      530.14     20.64 o
  -2   3  13      103.93       99.61      8.92 o
  -1   3  13      438.03      399.38     19.54 o
   0   3  13       56.19       54.10     10.72 o
   1   3  13       23.56       35.08     15.52 o
   2   3  13      131.13      139.64     10.58 o
   3   3  13      116.68      133.15     12.28 o
   4   3  13       10.94       19.49      8.94 o
   5   3  13      423.00      362.08     15.38 o
   6   3  13      172.65      207.76     18.20 o
   7   3  13      220.92      225.34     15.51 o
   8   3  13       59.31       68.24     11.11 o
   9   3  13        6.43       -4.83      9.18 o
  10   3  13       36.80       34.04     13.24 o
  11   3  13       29.96       44.27     17.38 o
  12   3  13        3.12       13.65     14.89 o
  13   3  13       18.15        8.54     12.31 o
 -17   4  13        8.55       16.60     11.98 o
 -16   4  13        1.78       -8.51      8.51 o
 -15   4  13       21.85       28.34      8.96 o
 -14   4  13        4.55        1.74     11.53 o
 -13   4  13       48.81       41.62      7.66 o
 -12   4  13      162.24      147.37      9.33 o
 -11   4  13        5.93       -0.62      6.99 o
 -10   4  13       23.63       37.16     13.67 o
  -9   4  13        2.64        6.36     12.71 o
  -8   4  13       21.89       20.60      7.15 o
  -7   4  13      164.19      168.05     10.76 o
  -6   4  13      452.92      428.00     16.25 o
  -5   4  13       53.86       53.15      8.08 o
  -4   4  13       38.11       37.07      7.59 o
  -3   4  13      398.09      362.86     14.68 o
  -2   4  13      116.65      118.29     10.35 o
  -1   4  13        2.63       -0.64      6.48 o
   0   4  13      218.33      209.46     11.55 o
   1   4  13      275.72      282.26     10.34 o
   2   4  13       17.45       15.72      7.12 o
   3   4  13      130.57      109.31      9.72 o
   4   4  13       95.70       92.50     11.41 o
   5   4  13      120.03      108.29     18.00 o
   6   4  13      243.44      263.08     16.53 o
   7   4  13        5.55        7.00      9.35 o
   8   4  13       16.83       13.59     16.96 o
   9   4  13       25.27       24.41     15.31 o
  10   4  13       44.46       40.75     11.12 o
  11   4  13        6.14       11.17     14.48 o
  12   4  13        1.75       14.48     16.96 o
  13   4  13        0.32        4.37     22.76 o
 -17   5  13       11.10        9.93     16.55 o
 -16   5  13        4.64       -6.21     14.48 o
 -15   5  13        8.51        0.00     14.48 o
 -14   5  13       89.69       98.14     12.57 o
 -13   5  13       16.41       10.71     11.40 o
 -12   5  13       21.07        6.07      7.64 o
 -11   5  13       99.29      104.82      9.78 o
 -10   5  13        1.43        3.91      6.17 o
  -9   5  13       46.14       58.04      7.15 o
  -8   5  13       20.97       20.54      6.27 o
  -7   5  13      190.76      194.40     11.71 o
  -6   5  13      242.29      241.98     10.76 o
  -5   5  13      148.62      152.37      8.92 o
  -4   5  13      310.78      289.98     11.65 o
  -3   5  13       43.28       33.88      8.57 o
  -2   5  13       52.66       55.21      8.53 o
  -1   5  13      483.52      476.07     14.82 o
   0   5  13      203.70      216.72     13.28 o
   1   5  13      162.36      174.70     11.97 o
   2   5  13      121.41      119.25      9.57 o
   3   5  13       91.92       96.87      9.02 o
   4   5  13       22.45       20.50      9.06 o
   5   5  13       37.09       49.23     10.48 o
   6   5  13        1.15        7.82      9.21 o
   7   5  13       43.17       42.87     10.55 o
   8   5  13       75.75       40.44     25.03 o
   9   5  13       21.21       31.60     23.58 o
  10   5  13       15.42       10.21     10.97 o
  11   5  13       16.68       18.23     14.69 o
  12   5  13        1.57        5.79     16.96 o
 -16   6  13        3.26        2.48     16.14 o
 -15   6  13        6.28       13.24     15.31 o
 -14   6  13        7.61        4.18     16.96 o
 -13   6  13      107.61      126.18     13.88 o
 -12   6  13        0.39        2.75      8.03 o
 -11   6  13       10.70        9.90      7.79 o
 -10   6  13      160.01      142.70     11.40 o
  -9   6  13       10.83        6.50      9.24 o
  -8   6  13        6.51        6.14      7.88 o
  -7   6  13       91.81       78.28      9.97 o
  -6   6  13       38.33       39.88      6.87 o
  -5   6  13      153.24      141.36      9.04 o
  -4   6  13      115.39       89.27      7.86 o
  -3   6  13       80.80       75.03      9.33 o
  -2   6  13       94.14      100.65     13.87 o
  -1   6  13      223.95      229.43     10.68 o
   0   6  13       30.24       30.24      7.52 o
   1   6  13       23.73       12.49      7.12 o
   2   6  13       22.22       17.25     14.89 o
   3   6  13       30.38       43.18     11.79 o
   4   6  13       26.91       36.56      7.81 o
   5   6  13       11.30       17.28     16.76 o
   6   6  13       37.16       26.11     14.07 o
   7   6  13       35.02       26.07     10.24 o
   8   6  13        9.91       18.40     10.06 o
   9   6  13       11.26        1.80     13.03 o
  10   6  13       17.06        7.12     11.40 o
  11   6  13        5.31        4.78     11.82 o
 -15   7  13        6.90       13.65     16.14 o
 -14   7  13       48.98       56.36     18.20 o
 -13   7  13        4.69       13.18     10.52 o
 -12   7  13       18.47        5.55      9.93 o
 -11   7  13       56.22       40.24     10.53 o
 -10   7  13        0.03        8.91      7.69 o
  -9   7  13       30.06       36.08     12.31 o
  -8   7  13       38.42       38.25      7.15 o
  -7   7  13       68.93       66.99      7.71 o
  -6   7  13       30.77       39.54      6.94 o
  -5   7  13       30.99       33.15      6.77 o
  -4   7  13       52.43       45.69      6.97 o
  -3   7  13       18.33       21.03      6.54 o
  -2   7  13       78.01       83.97      9.31 o
  -1   7  13      134.46      137.25      9.78 o
   0   7  13       29.78       21.08      6.97 o
   1   7  13       39.45       45.34      8.26 o
   2   7  13       71.73       65.94      8.64 o
   3   7  13       43.20       29.42      8.69 o
   4   7  13       29.88       21.18      7.57 o
   5   7  13       65.51       52.40      9.31 o
   6   7  13       23.11       28.42      9.52 o
   7   7  13       34.62       50.88     12.43 o
   8   7  13        5.55        7.95     10.38 o
   9   7  13        4.63        0.97     10.65 o
  10   7  13        5.28       20.40     19.86 o
 -14   8  13        9.86       -3.16     28.75 o
 -13   8  13       40.07       70.62     23.38 o
 -12   8  13       27.42       41.02     24.41 o
 -11   8  13       25.96       46.25     11.11 o
 -10   8  13       72.72       81.30     11.85 o
  -9   8  13       13.42       17.40     12.62 o
  -8   8  13       23.52       26.50      7.28 o
  -7   8  13        7.13       11.24      6.68 o
  -6   8  13       12.94       22.24      8.51 o
  -5   8  13       31.01       22.82      6.94 o
  -4   8  13       24.01       38.84      8.34 o
  -3   8  13       35.71       16.48      8.14 o
  -2   8  13       69.89       61.60      9.08 o
  -1   8  13        2.54       -1.68      6.59 o
   0   8  13        3.31        7.78      6.81 o
   1   8  13       27.48       15.88      7.50 o
   2   8  13       27.60       25.73      8.26 o
   3   8  13       20.58       19.83      8.33 o
   4   8  13       72.25       87.68     10.09 o
   5   8  13        0.12       -1.52      7.86 o
   6   8  13       56.56       61.60      9.71 o
   7   8  13       11.10        4.57     14.69 o
   8   8  13        1.49        2.97     10.97 o
   9   8  13       36.86       50.41     13.00 o
 -12   9  13        7.02        0.66     10.52 o
 -11   9  13       32.75       42.36     18.41 o
 -10   9  13       14.97       28.54     11.11 o
  -9   9  13       12.23       10.12     11.17 o
  -8   9  13       21.63       26.89      8.75 o
  -7   9  13        9.85        9.90      9.31 o
  -6   9  13       21.08       27.20      8.81 o
  -5   9  13       26.33       32.22     10.74 o
  -4   9  13       13.29       16.22      8.32 o
  -3   9  13        9.46       16.37      8.29 o
  -2   9  13       10.80       10.89      8.36 o
  -1   9  13       17.15       17.55      7.47 o
   0   9  13       16.30       13.72      7.07 o
   1   9  13        9.17       21.38     10.34 o
   2   9  13        4.37        7.39      7.94 o
   3   9  13        1.12       -0.94      7.88 o
   4   9  13       48.00       49.37      9.41 o
   5   9  13       48.34       44.32      9.57 o
   6   9  13       10.27       -3.27     10.97 o
   7   9  13        0.13        0.21     11.70 o
  -9  10  13       10.51        8.69     15.31 o
  -8  10  13        4.35       -0.41     14.48 o
  -7  10  13       29.41       20.92     11.49 o
  -6  10  13       15.12       17.69     11.26 o
  -5  10  13       16.51       21.72     13.03 o
  -4  10  13        6.38        5.55      9.71 o
  -3  10  13        9.53        7.36      9.02 o
  -2  10  13        5.04       11.51     13.83 o
  -1  10  13       33.68       28.77      8.34 o
   0  10  13       16.22       15.86      7.83 o
   1  10  13        1.82        5.63      8.57 o
   2  10  13       13.67        7.37      8.88 o
   3  10  13        8.75        2.85      9.26 o
   4  10  13        6.64       21.64     16.55 o
   5  10  13        3.21        0.63      9.41 o
  -5  11  13       11.23       11.52     11.72 o
  -4  11  13       14.83       44.30     12.43 o
  -3  11  13       17.79        1.25     10.81 o
  -2  11  13        6.51      -10.55     10.55 o
  -1  11  13        6.32        2.61      9.91 o
   0  11  13       17.76       26.76      9.05 o
   1  11  13        1.74        6.16      9.63 o
 -18   0  14        0.81        7.03     17.38 o
 -17   0  14        0.89       14.07     15.72 o
 -16   0  14        7.02        2.90     14.07 o
 -15   0  14       39.37       49.65     16.55 o
 -14   0  14       12.62       13.65     14.07 o
 -13   0  14      122.52       83.16     16.55 o
 -12   0  14       69.06       58.75     14.89 o
 -11   0  14      215.48      230.04     22.76 o
 -10   0  14      171.60      135.70     18.62 o
  -9   0  14       10.38       21.93     12.83 o
  -8   0  14       70.79       86.88     16.55 o
  -7   0  14       46.85       64.96     15.72 o
  -6   0  14      202.58      223.83     21.93 o
  -5   0  14      213.66      229.21     22.76 o
  -4   0  14        8.98       17.79     14.07 o
  -3   0  14        6.42       15.31     13.65 o
  -2   0  14      148.50      100.12     17.79 o
  -1   0  14      117.32      150.19     20.27 o
   0   0  14        1.74       -3.31     14.07 o
   1   0  14     1022.28     1072.81     51.72 o
   2   0  14       82.20       78.61     17.79 o
   3   0  14       15.10       28.96     15.72 o
   4   0  14       50.45       35.17     16.14 o
   5   0  14      277.03      260.24     24.41 o
   6   0  14       78.85       75.36     18.20 o
   7   0  14       85.47      125.20     20.69 o
   8   0  14        6.52        4.79     10.42 o
   9   0  14       19.50       34.75     14.89 o
  10   0  14      222.65      242.45     24.00 o
  11   0  14       11.84       27.31     16.55 o
 -18   1  14       13.25       13.29      9.86 o
 -17   1  14       24.12       27.36      9.54 o
 -16   1  14       64.69       69.30     13.21 o
 -15   1  14       50.37       47.13     11.11 o
 -14   1  14       64.98       70.54     18.62 o
 -13   1  14       53.32       58.96     10.97 o
 -12   1  14       85.21       92.91     11.85 o
 -11   1  14       62.98       66.03     10.81 o
 -10   1  14       78.78       41.10     10.23 o
  -9   1  14       19.61       33.34     15.93 o
  -8   1  14      232.83      225.45     18.00 o
  -7   1  14      147.75      149.65     18.62 o
  -6   1  14      134.95      127.10     13.45 o
  -5   1  14        9.24       17.81      9.80 o
  -4   1  14      148.63      151.12     13.88 o
  -3   1  14      111.76      105.09     20.48 o
  -2   1  14       21.29       26.33     10.68 o
  -1   1  14      133.66      116.51     13.02 o
   0   1  14       26.46       32.40     10.97 o
   1   1  14      428.25      466.74     29.58 o
   2   1  14      798.53      714.46     28.36 o
   3   1  14      298.14      297.30     35.17 o
   4   1  14       51.87       37.79     11.24 o
   5   1  14       45.76       53.01      9.29 o
   6   1  14       17.03       12.58      8.28 o
   7   1  14      146.74      125.91     13.67 o
   8   1  14        8.80        6.10     26.69 o
   9   1  14      124.22      120.96     13.74 o
  10   1  14       29.45       33.51     15.31 o
  11   1  14        5.79       -9.10     14.07 o
  12   1  14        2.07       -0.41     14.89 o
  13   1  14       15.70       16.55     18.20 o
 -18   2  14        5.22       -9.28     10.57 o
 -17   2  14       23.78       56.43     12.42 o
 -16   2  14       19.25       16.29      8.91 o
 -15   2  14        3.18       -5.44      8.23 o
 -14   2  14        0.11        8.38      7.95 o
 -13   2  14       54.49       40.12     10.09 o
 -12   2  14       45.64       44.80     10.38 o
 -11   2  14       33.16       40.57     12.21 o
 -10   2  14      109.31      122.30     15.93 o
  -9   2  14       17.72       13.37     17.79 o
  -8   2  14       56.72       51.29     10.52 o
  -7   2  14      261.20      280.42     17.23 o
  -6   2  14       22.20       10.94      9.35 o
  -5   2  14      279.01      261.14     19.03 o
  -4   2  14       54.32       52.51     10.72 o
  -3   2  14      162.46      145.44     23.17 o
  -2   2  14      102.33       95.59     12.41 o
  -1   2  14       33.11       21.82     10.52 o
   0   2  14      450.10      507.07     23.09 o
   1   2  14      446.61      478.61     22.64 o
   2   2  14      436.09      434.10     21.43 o
   3   2  14       78.26       82.52     11.84 o
   4   2  14      335.25      292.62     16.06 o
   5   2  14       60.26       74.84     11.49 o
   6   2  14       42.56       43.34     11.01 o
   7   2  14        7.26       -9.93     12.83 o
   8   2  14       56.09       63.95     11.40 o
   9   2  14       28.23       68.90     15.52 o
  10   2  14       19.71       31.53     11.07 o
  11   2  14       25.85       34.75     16.55 o
  12   2  14        4.46       14.43     21.93 o
  13   2  14        7.25        1.65     16.96 o
 -17   3  14        3.27       14.97      9.39 o
 -16   3  14       29.15       37.74     13.48 o
 -15   3  14       24.74       35.79      8.83 o
 -14   3  14       37.00       51.23      9.00 o
 -13   3  14       27.07       37.31      8.86 o
 -12   3  14       83.82       82.87      9.23 o
 -11   3  14      164.62      198.07     12.12 o
 -10   3  14       83.46       90.66      9.22 o
  -9   3  14       53.14       52.89      8.42 o
  -8   3  14       95.83      115.50     11.00 o
  -7   3  14       10.61       12.07      7.12 o
  -6   3  14      300.12      283.77     13.57 o
  -5   3  14      561.30      563.54     19.25 o
  -4   3  14      154.34      155.04     10.66 o
  -3   3  14      120.36      129.55     20.27 o
  -2   3  14      311.45      268.90     25.24 o
  -1   3  14        5.19        0.99      9.13 o
   0   3  14      263.36      260.01     16.90 o
   1   3  14      225.74      205.64     15.60 o
   2   3  14       61.91       44.91      8.64 o
   3   3  14       26.68       24.75      8.08 o
   4   3  14       68.47       83.82     19.03 o
   5   3  14      147.84      140.79     13.46 o
   6   3  14       89.23       96.72     12.14 o
   7   3  14       19.51       28.45      9.90 o
   8   3  14       72.32       58.30     11.85 o
   9   3  14        7.30       16.07     10.52 o
  10   3  14        7.73       11.06     10.68 o
  11   3  14       54.92       69.92     18.62 o
  12   3  14        5.45        4.14     17.38 o
  13   3  14        2.92       20.27     21.10 o
 -17   4  14        1.51       18.77     12.62 o
 -16   4  14       18.66        8.25     11.24 o
 -15   4  14       13.09        8.57     10.52 o
 -14   4  14       13.84        6.05     10.48 o
 -13   4  14        2.34       13.13      7.85 o
 -12   4  14        0.24       -8.85     12.54 o
 -11   4  14        8.68        7.69      7.37 o
 -10   4  14       12.77       10.59      7.30 o
  -9   4  14       42.65       40.07      7.79 o
  -8   4  14       26.87       27.56     12.35 o
  -7   4  14       58.86       49.37      8.25 o
  -6   4  14       93.38       97.12      9.08 o
  -5   4  14       53.49       63.69      8.52 o
  -4   4  14       20.83       22.36      7.32 o
  -3   4  14      550.32      516.10     24.03 o
  -2   4  14       93.74       65.75      8.56 o
  -1   4  14       14.73        7.82      6.97 o
   0   4  14        0.74       -5.04      6.76 o
   1   4  14       38.83       20.69     10.34 o
   2   4  14       13.64       22.06      7.05 o
   3   4  14       41.09       51.51     10.09 o
   4   4  14      157.40      196.84     15.20 o
   5   4  14      149.16      144.59     13.60 o
   6   4  14       25.14       39.15     10.38 o
   7   4  14       51.72       63.22     11.26 o
   8   4  14        0.48       -9.31      9.31 o
   9   4  14       63.43       53.98     11.98 o
  10   4  14        8.81        9.52     13.24 o
  11   4  14        7.30       -3.72     16.14 o
  12   4  14       10.52        6.21     16.96 o
 -16   5  14       10.79       -0.41     16.14 o
 -15   5  14        4.20        7.03     14.89 o
 -14   5  14        4.81        4.08     10.36 o
 -13   5  14        0.37       -0.43      7.71 o
 -12   5  14       29.62       26.81      8.41 o
 -11   5  14       15.53       25.00      8.10 o
 -10   5  14       16.32       26.79      6.93 o
  -9   5  14        3.63        2.63      6.36 o
  -8   5  14      151.17      137.40      9.13 o
  -7   5  14       96.41       95.98      8.02 o
  -6   5  14       33.93       32.39      9.43 o
  -5   5  14      106.14       99.26      8.21 o
  -4   5  14       44.31       45.27     13.40 o
  -3   5  14       96.51      100.71      8.24 o
  -2   5  14      248.10      240.39     11.32 o
  -1   5  14       19.51       17.50      6.29 o
   0   5  14       25.78       26.31      6.77 o
   1   5  14        0.65        4.38      6.33 o
   2   5  14       40.48       36.46      9.37 o
   3   5  14        4.83       21.37      9.93 o
   4   5  14        3.72        2.23      9.06 o
   5   5  14       27.58       17.83     12.83 o
   6   5  14      101.24       72.27     12.83 o
   7   5  14       30.19       27.29     10.36 o
   8   5  14        1.32        6.95     10.38 o
   9   5  14       11.68       20.38     11.26 o
  10   5  14       16.27       25.52     11.26 o
  11   5  14        7.12       -3.92     22.55 o
 -15   6  14        9.66        9.10     16.14 o
 -14   6  14        2.58        6.88     11.40 o
 -13   6  14        6.62        0.53     10.23 o
 -12   6  14       11.63        7.53      8.37 o
 -11   6  14       55.49       73.14      9.62 o
 -10   6  14       71.73       76.97      9.70 o
  -9   6  14       85.08       90.02      8.36 o
  -8   6  14      129.09      126.82      9.04 o
  -7   6  14      205.74      226.90     11.94 o
  -6   6  14       31.29       37.13      7.00 o
  -5   6  14       19.97       23.76      6.48 o
  -4   6  14      214.10      211.12     10.73 o
  -3   6  14       33.82       33.84      7.98 o
  -2   6  14       84.98      109.61      8.41 o
  -1   6  14      213.56      213.30     12.52 o
   0   6  14        8.00        1.09      7.54 o
   1   6  14      104.15      100.48      8.73 o
   2   6  14        1.48       -4.48      9.72 o
   3   6  14        7.30        2.03      7.19 o
   4   6  14       50.74       52.77      8.46 o
   5   6  14      182.51      146.90     14.30 o
   6   6  14       24.69       24.05     10.52 o
   7   6  14       13.98       12.10     10.68 o
   8   6  14        9.93       18.00     11.12 o
   9   6  14       14.12       16.28     11.11 o
  10   6  14       27.33       29.38     12.58 o
 -14   7  14        4.10       14.41     12.12 o
 -13   7  14       11.44        7.93     11.69 o
 -12   7  14       17.02       13.41     13.45 o
 -11   7  14        9.19       21.93     10.24 o
 -10   7  14        3.28       -5.02      8.03 o
  -9   7  14        5.08        7.81      6.94 o
  -8   7  14       15.05       11.13      6.95 o
  -7   7  14        3.38       11.61      7.99 o
  -6   7  14        1.63       17.51      6.94 o
  -5   7  14      194.13      198.21     10.70 o
  -4   7  14       15.78        9.37      6.41 o
  -3   7  14       92.55       69.79      9.02 o
  -2   7  14       28.42       40.58      8.38 o
  -1   7  14       25.07       14.33      8.41 o
   0   7  14       30.34       32.72      7.57 o
   1   7  14       71.14       60.09      8.25 o
   2   7  14       18.60       17.86      7.81 o
   3   7  14       39.11       48.16     21.10 o
   4   7  14      148.72      142.88     13.86 o
   5   7  14       18.44        7.61      8.26 o
   6   7  14        9.69       27.10     11.19 o
   7   7  14        2.90       11.82     12.41 o
   8   7  14        4.35       20.22     11.98 o
   9   7  14        4.05        3.63     11.95 o
 -13   8  14       17.70       22.32     12.14 o
 -12   8  14       17.13       34.64     14.48 o
 -11   8  14       20.35       15.26     17.38 o
 -10   8  14       35.57       57.89     16.14 o
  -9   8  14       27.09       32.16     10.68 o
  -8   8  14        9.56       14.46      7.29 o
  -7   8  14       39.64       44.86      7.73 o
  -6   8  14       18.95       21.05      7.18 o
  -5   8  14       25.80       38.82      8.76 o
  -4   8  14       57.91       58.69      9.40 o
  -3   8  14       20.04       13.63      8.43 o
  -2   8  14       12.58       20.60      8.49 o
  -1   8  14        0.00        6.51      7.94 o
   0   8  14       14.13       20.14     10.17 o
   1   8  14       32.24       36.63      7.85 o
   2   8  14       29.90       40.64      9.08 o
   3   8  14       10.62       12.23      8.64 o
   4   8  14       26.59       36.24      9.02 o
   5   8  14        0.86       -5.79      8.26 o
   6   8  14        6.56        7.14      8.88 o
   7   8  14        3.56       11.70     11.40 o
   8   8  14        3.50       10.12     12.14 o
 -11   9  14       10.23       20.73     15.52 o
 -10   9  14       14.34        4.55     10.82 o
  -9   9  14        7.67       12.38     10.90 o
  -8   9  14       53.99       58.35     12.21 o
  -7   9  14        3.84       15.70     10.23 o
  -6   9  14       21.84       -0.35      9.00 o
  -5   9  14        1.13        0.46      8.68 o
  -4   9  14        5.27        2.46      8.78 o
  -3   9  14       26.57       29.87      8.89 o
  -2   9  14       13.83       14.86      9.08 o
  -1   9  14        9.61       -2.83      8.50 o
   0   9  14        2.25        4.31      7.61 o
   1   9  14        7.63       19.20     13.24 o
   2   9  14       15.32        2.60      8.84 o
   3   9  14       24.97       15.24     12.62 o
   4   9  14       21.01       41.77      9.80 o
   5   9  14        9.73        2.42     15.52 o
   6   9  14        0.83        7.40     12.14 o
  -8  10  14        6.67       16.55     15.72 o
  -7  10  14       20.68       35.16     31.65 o
  -6  10  14        6.95        3.86     22.55 o
  -5  10  14       12.78       15.84     12.21 o
  -4  10  14        9.51       16.79      9.68 o
  -3  10  14        3.78       17.10      9.55 o
  -2  10  14       17.02       28.54      9.73 o
  -1  10  14       17.93       27.33     12.49 o
   0  10  14       14.15       36.20     18.48 o
   1  10  14       21.38       36.85      8.79 o
   2  10  14        7.60       13.13      9.41 o
   3  10  14        1.45        0.01      9.80 o
 -17   0  15        5.07        2.90     16.55 o
 -16   0  15        2.80      -14.07     14.89 o
 -15   0  15       49.04       20.69     15.72 o
 -14   0  15        2.22       25.65     14.89 o
 -13   0  15        5.47       19.03     14.48 o
 -12   0  15       25.77       23.58     13.65 o
 -11   0  15       14.23        7.86     12.83 o
 -10   0  15        1.97       -2.07     12.41 o
  -9   0  15        0.18       -4.55     12.83 o
  -8   0  15       29.05       12.83     12.83 o
  -7   0  15      106.61       76.95     16.55 o
  -6   0  15       26.93       26.89     14.48 o
  -5   0  15      399.52      410.01     29.79 o
  -4   0  15      420.17      389.32     29.38 o
  -3   0  15        4.27       -3.72     14.07 o
  -2   0  15        0.09      -13.24     13.24 o
  -1   0  15       20.47       28.96     15.72 o
   0   0  15       22.19       29.38     15.72 o
   1   0  15      440.01      422.84     31.44 o
   2   0  15       84.66      119.16     19.45 o
   3   0  15       43.04       71.99     17.79 o
   4   0  15       90.80       76.13     18.62 o
   5   0  15       50.89       12.41     15.31 o
   6   0  15        4.40       -4.55     16.14 o
   7   0  15       36.38       27.31     18.20 o
   8   0  15      172.72      173.00     34.34 o
   9   0  15        4.64       19.89     12.49 o
  10   0  15       27.20       28.55     16.96 o
 -17   1  15        6.01        5.03     11.26 o
 -16   1  15      104.59      118.94     15.06 o
 -15   1  15      100.26      110.51     14.19 o
 -14   1  15       27.24       28.91     10.97 o
 -13   1  15       61.83       52.37     11.26 o
 -12   1  15        7.37       11.17      9.65 o
 -11   1  15       19.96       13.50      9.18 o
 -10   1  15       44.72       45.69     10.19 o
  -9   1  15      119.40      139.26     13.29 o
  -8   1  15       18.00       13.92     18.62 o
  -7   1  15        6.50       19.28     10.14 o
  -6   1  15       88.47       63.42     11.26 o
  -5   1  15       61.49       70.77     12.28 o
  -4   1  15      124.84      101.33     12.86 o
  -3   1  15      113.16      124.18     14.89 o
  -2   1  15      202.65      184.22     23.58 o
  -1   1  15       45.43       55.37     11.66 o
   0   1  15       45.51       83.60     16.76 o
   1   1  15      205.61      200.50     16.23 o
   2   1  15      247.83      286.49     18.28 o
   3   1  15       78.22       77.18     13.45 o
   4   1  15       77.60       52.18     11.98 o
   5   1  15       55.29       43.24     12.29 o
   6   1  15      100.74       84.88     10.62 o
   7   1  15        0.44       -5.59     12.63 o
   8   1  15       83.85      103.95     28.96 o
   9   1  15       51.88       52.54     16.96 o
  10   1  15       10.96       17.38     16.55 o
  11   1  15        4.76       13.24     18.20 o
  12   1  15       21.42       16.55     18.62 o
 -17   2  15        2.09       26.07     12.87 o
 -16   2  15       27.94       22.05     12.00 o
 -15   2  15        5.69        8.05     10.68 o
 -14   2  15        0.47       14.61     25.65 o
 -13   2  15       27.95       25.77     10.68 o
 -12   2  15       18.76        8.48      9.95 o
 -11   2  15       14.78       18.11      9.50 o
 -10   2  15       25.70       35.61     10.09 o
  -9   2  15      131.80      153.39     14.33 o
  -8   2  15       29.60       25.33     10.23 o
  -7   2  15      182.21      196.78     27.31 o
  -6   2  15      421.05      394.93     20.92 o
  -5   2  15      469.79      477.54     22.95 o
  -4   2  15       21.62       30.80     10.60 o
  -3   2  15      109.35      134.70     13.71 o
  -2   2  15      166.98      152.72     14.43 o
  -1   2  15      226.07      255.88     17.23 o
   0   2  15      156.95      179.41     16.34 o
   1   2  15       14.05       17.31     10.60 o
   2   2  15       37.89       45.37     11.40 o
   3   2  15       65.34       52.58     11.98 o
   4   2  15      267.20      287.73     19.55 o
   5   2  15       70.11       94.80     10.88 o
   6   2  15       59.93       32.96     11.13 o
   7   2  15       68.94       74.89     17.79 o
   8   2  15       27.34       41.17     11.70 o
   9   2  15       14.80       38.19     11.98 o
  10   2  15       11.52       34.34     16.14 o
  11   2  15        3.63       19.86     17.38 o
  12   2  15        1.47       11.17     18.20 o
 -17   3  15        5.46        7.91      9.87 o
 -16   3  15        7.31       12.76      9.60 o
 -15   3  15       36.11       41.44     14.69 o
 -14   3  15       47.32       53.44     11.85 o
 -13   3  15       22.76       14.03      9.93 o
 -12   3  15       31.06       28.19     10.96 o
 -11   3  15       61.78       81.71     12.83 o
 -10   3  15       40.44       43.92     10.32 o
  -9   3  15       76.91       92.91      9.39 o
  -8   3  15       70.51       65.84      8.89 o
  -7   3  15      248.37      244.46     16.80 o
  -6   3  15      247.11      230.59     16.31 o
  -5   3  15      244.62      268.42     17.32 o
  -4   3  15      316.28      291.86     18.11 o
  -3   3  15       54.45       65.58     11.31 o
  -2   3  15      167.33      151.18     14.25 o
  -1   3  15      223.65      208.47     15.89 o
   0   3  15       43.46       40.74     12.00 o
   1   3  15      106.04      114.23     13.13 o
   2   3  15        1.65       -1.44     15.10 o
   3   3  15       35.09       20.27      8.73 o
   4   3  15       58.35       61.58     11.00 o
   5   3  15       51.87       34.32      9.02 o
   6   3  15       71.02       68.93     19.65 o
   7   3  15       64.94       53.14     12.12 o
   8   3  15       74.59       78.11     26.48 o
   9   3  15       20.61       33.31     16.96 o
  10   3  15       17.58       10.46     11.85 o
  11   3  15        1.32      -15.72     15.72 o
 -16   4  15       54.48       74.68     13.60 o
 -15   4  15        0.01       23.79     13.45 o
 -14   4  15        1.94       14.23     10.65 o
 -13   4  15        2.56        9.50      8.48 o
 -12   4  15       10.80        7.36      7.83 o
 -11   4  15        4.84       10.39      7.95 o
 -10   4  15        5.83        8.13      7.83 o
  -9   4  15      146.52      153.21     14.21 o
  -8   4  15       26.49       20.79      7.88 o
  -7   4  15      312.46      320.75     15.10 o
  -6   4  15      204.54      191.02     12.15 o
  -5   4  15       25.48       38.95      8.25 o
  -4   4  15       86.91      105.06      9.86 o
  -3   4  15        9.82       10.04      7.21 o
  -2   4  15      277.98      302.52     14.27 o
  -1   4  15       46.48       51.10     11.01 o
   0   4  15        7.89       12.39     10.13 o
   1   4  15       82.87       83.82     12.42 o
   2   4  15      213.74      207.59     11.23 o
   3   4  15        6.66        3.20      8.12 o
   4   4  15       25.91       47.61      9.64 o
   5   4  15       28.40       19.52     10.52 o
   6   4  15       19.40       20.75     12.00 o
   7   4  15       22.97       23.43     11.17 o
   8   4  15       14.99       10.74     11.07 o
   9   4  15        0.19       -5.92     10.68 o
  10   4  15       32.93       30.26     12.41 o
  11   4  15        0.70       -6.21     16.55 o
 -15   5  15       13.69        3.46     11.19 o
 -14   5  15       16.01        0.30     10.52 o
 -13   5  15        6.99       26.92      8.72 o
 -12   5  15        5.52        8.27      8.31 o
 -11   5  15       18.37       19.63      8.31 o
 -10   5  15       22.16       20.61      7.10 o
  -9   5  15       40.89       48.59     10.77 o
  -8   5  15       12.96       13.56     12.27 o
  -7   5  15        1.05        4.52      6.83 o
  -6   5  15       28.26       20.21      6.66 o
  -5   5  15       40.43       31.60      7.55 o
  -4   5  15       29.89       34.70      9.84 o
  -3   5  15        1.27        5.76      6.26 o
  -2   5  15       82.20       86.27      8.08 o
  -1   5  15       95.85       90.11      9.54 o
   0   5  15        8.41        6.77      6.66 o
   1   5  15       80.09       85.66     18.00 o
   2   5  15        6.83        9.53      8.07 o
   3   5  15       92.25      109.30     10.71 o
   4   5  15       12.53        6.47      9.93 o
   5   5  15       27.34       38.88     10.78 o
   6   5  15        4.03       13.87     10.94 o
   7   5  15       11.33       15.42     10.52 o
   8   5  15        1.26       24.27     11.49 o
   9   5  15       13.79       30.20     12.29 o
  10   5  15        1.88       10.34     12.12 o
 -14   6  15        1.14       13.69     11.69 o
 -13   6  15       23.64       17.65     13.78 o
 -12   6  15       25.46       37.88     11.19 o
 -11   6  15        1.98       14.16      9.34 o
 -10   6  15       18.43        8.40      8.37 o
  -9   6  15        4.13       13.09     12.62 o
  -8   6  15      196.69      202.03     14.27 o
  -7   6  15        7.50       17.37      6.88 o
  -6   6  15      108.99      120.81      9.17 o
  -5   6  15       14.31        7.95      6.71 o
  -4   6  15        5.03        4.23      6.58 o
  -3   6  15       20.83       20.48      6.97 o
  -2   6  15       79.27       76.80      9.54 o
  -1   6  15       44.11       36.71      8.40 o
   0   6  15        0.78        4.35      7.46 o
   1   6  15        9.19       11.09      6.91 o
   2   6  15        4.14        4.79      9.40 o
   3   6  15        5.07        9.10     10.34 o
   4   6  15        2.54       -6.50     19.45 o
   5   6  15       32.44       46.58     11.55 o
   6   6  15        7.16       -3.09     10.01 o
   7   6  15        0.84       -4.76     11.38 o
   8   6  15        9.42       13.59     11.85 o
   9   6  15        6.92        6.54     12.25 o
 -13   7  15        1.73        3.48     11.69 o
 -12   7  15       47.15       47.33     12.14 o
 -11   7  15        5.00        7.62      8.52 o
 -10   7  15       14.98       31.81      9.03 o
  -9   7  15       74.19       70.80     12.11 o
  -8   7  15        4.26        0.53      6.83 o
  -7   7  15       27.30       24.47      7.51 o
  -6   7  15       16.75       25.71      7.98 o
  -5   7  15       53.31       52.13      7.83 o
  -4   7  15        0.21       -3.93      6.57 o
  -3   7  15       17.08       15.20      7.83 o
  -2   7  15       15.84       14.74      9.81 o
  -1   7  15       29.94       38.23      8.95 o
   0   7  15        6.22        0.11     10.95 o
   1   7  15        9.58       14.74      7.44 o
   2   7  15       13.20       10.03      9.78 o
   3   7  15        2.19       -2.45      7.88 o
   4   7  15        9.19       13.97     15.52 o
   5   7  15        3.61       11.92     11.17 o
   6   7  15        7.71        2.69     10.82 o
   7   7  15        2.00        4.59     11.40 o
   8   7  15        2.15       17.71     21.10 o
 -11   8  15        4.11       -3.06     12.83 o
 -10   8  15        0.22        1.14     12.41 o
  -9   8  15        6.41       -1.73      9.67 o
  -8   8  15       10.86        5.76     12.98 o
  -7   8  15        9.43        7.88      7.73 o
  -6   8  15       18.49       24.98     10.28 o
  -5   8  15       11.95       14.40     13.09 o
  -4   8  15       59.79       62.19      9.89 o
  -3   8  15       12.29        1.43      8.14 o
  -2   8  15        5.45       12.92      8.67 o
  -1   8  15       12.67       20.60     11.10 o
   0   8  15       15.14       11.07      8.72 o
   1   8  15        8.55       25.13      8.01 o
   2   8  15       10.41       -2.00      7.41 o
   3   8  15       16.99       12.43      8.80 o
   4   8  15       14.27       30.89      9.41 o
   5   8  15        6.58       14.31      9.08 o
   6   8  15        4.53        4.90     12.14 o
  -9   9  15       21.34       24.55     11.72 o
  -8   9  15       32.51       42.94     12.08 o
  -7   9  15        0.91       -8.80     11.58 o
  -6   9  15        4.81        9.75      9.41 o
  -5   9  15       20.05       43.32      9.87 o
  -4   9  15        2.39        8.72      9.36 o
  -3   9  15       15.69       20.83     13.91 o
  -2   9  15       10.29        6.94      9.18 o
  -1   9  15        6.24        3.92      8.98 o
   0   9  15        3.61        8.37      9.46 o
   1   9  15       19.75       19.59      8.47 o
   2   9  15        2.58       16.47      9.57 o
   3   9  15       11.09       39.66      9.87 o
   4   9  15        1.72       -7.94     10.96 o
  -5  10  15        0.10        3.36      9.91 o
  -4  10  15        6.66        8.60      9.99 o
  -3  10  15        3.82        6.03     13.60 o
  -2  10  15       21.85       44.24     10.63 o
  -1  10  15        9.62        2.76      9.89 o
   0  10  15        9.84       11.21     10.52 o
 -16   0  16       22.71       26.07     17.38 o
 -15   0  16       17.34       50.89     17.79 o
 -14   0  16        0.15      -14.89     14.89 o
 -13   0  16       32.40       35.99     16.55 o
 -12   0  16       11.83       -3.31     13.65 o
 -11   0  16        1.46       14.07     13.65 o
 -10   0  16        3.69       -3.31     13.24 o
  -9   0  16       60.31       45.51     15.72 o
  -8   0  16       66.99       73.64     16.96 o
  -7   0  16        4.17       26.07     14.48 o
  -6   0  16      146.43      150.60     20.69 o
  -5   0  16      509.51      544.06     35.99 o
  -4   0  16       23.06       17.79     15.31 o
  -3   0  16        5.98       -1.24     14.48 o
  -2   0  16       94.91       94.33     18.62 o
  -1   0  16        1.54        2.07     14.89 o
   0   0  16       47.77       19.45     15.72 o
   1   0  16      472.21      478.28     33.51 o
   2   0  16      156.69      191.97     23.58 o
   3   0  16      131.28      116.67     19.86 o
   4   0  16      367.71      352.09     29.79 o
   5   0  16        2.08        1.65     16.14 o
   7   0  16        8.92       30.20     18.62 o
   8   0  16       78.65       98.47     21.51 o
   9   0  16        0.06       13.24     19.86 o
  10   0  16       10.44       -1.24     17.79 o
 -16   1  16        8.22       27.88     12.28 o
 -15   1  16       28.80       20.41     13.03 o
 -14   1  16       81.20       92.72     13.74 o
 -13   1  16       21.40       25.52     10.94 o
 -12   1  16       61.08       57.94     11.69 o
 -11   1  16       18.55       26.99     10.38 o
 -10   1  16        5.32        5.07      9.50 o
  -9   1  16       45.72       30.24     13.65 o
  -8   1  16       67.53       59.16     11.53 o
  -7   1  16       46.99       52.86     14.48 o
  -6   1  16       52.61       56.14     11.40 o
  -5   1  16      210.12      202.90     16.38 o
  -4   1  16       92.81      105.99     13.24 o
  -3   1  16       17.72       10.45     10.38 o
  -2   1  16       19.55       16.35     22.13 o
  -1   1  16       69.88       84.56     12.72 o
   0   1  16      218.57      224.38     17.11 o
   1   1  16       50.97       53.17     12.58 o
   2   1  16        2.65       -2.69     11.79 o
   3   1  16       41.26       28.31     11.55 o
   4   1  16      169.83      181.11     25.65 o
   5   1  16       23.26       31.06     12.43 o
   6   1  16        4.29        7.84     12.43 o
   7   1  16       14.71       14.61     10.30 o
   8   1  16       16.02       18.35     12.83 o
   9   1  16      104.77      115.39     15.37 o
  10   1  16        1.00        7.48     12.62 o
  11   1  16       14.60       -8.27     17.38 o
 -16   2  16       55.95       71.75     13.89 o
 -15   2  16       29.09       26.12     12.62 o
 -14   2  16       27.13       46.13     11.99 o
 -13   2  16        9.99       23.12     22.96 o
 -12   2  16        6.67       11.96     10.09 o
 -11   2  16       19.67       -9.35      9.35 o
 -10   2  16       52.99       48.55     11.26 o
  -9   2  16       40.22       40.70     10.96 o
  -8   2  16       17.87       30.33     10.68 o
  -7   2  16      108.44      124.98     21.72 o
  -6   2  16      163.14      149.32     14.48 o
  -5   2  16       71.69       72.75     11.95 o
  -4   2  16       31.73       28.25     10.68 o
  -3   2  16      165.35      173.72     15.50 o
  -2   2  16       34.45       46.39     11.53 o
  -1   2  16       74.30       78.03     12.72 o
   0   2  16       92.54       70.97     12.87 o
   1   2  16       39.31       30.19     13.24 o
   2   2  16       39.23       41.05     13.86 o
   3   2  16       91.87       86.07     13.75 o
   4   2  16       29.88       40.83     12.72 o
   5   2  16       20.71       32.12     12.83 o
   6   2  16        1.92       -1.02     19.86 o
   7   2  16        7.74       19.37     11.49 o
   8   2  16       25.06       31.35     10.25 o
   9   2  16       20.36       29.41     12.72 o
  10   2  16       47.77       63.71     20.27 o
  11   2  16       15.42       35.17     19.45 o
 -16   3  16        1.36        6.16     12.83 o
 -15   3  16       42.49       55.40     13.02 o
 -14   3  16       25.40       31.03     11.70 o
 -13   3  16       11.85       19.93     21.72 o
 -12   3  16        0.77        3.62     10.55 o
 -11   3  16       67.46       70.93     12.72 o
 -10   3  16       25.18       15.18     10.19 o
  -9   3  16        2.30        2.48     21.10 o
  -8   3  16       76.01       77.85     14.07 o
  -7   3  16       21.19       38.55     11.12 o
  -6   3  16       64.12       59.44     15.31 o
  -5   3  16       42.97       28.84     12.21 o
  -4   3  16       44.34       48.01     11.31 o
  -3   3  16       13.53       22.18     10.90 o
  -2   3  16       10.93        4.59     10.31 o
  -1   3  16       32.39       34.50     11.23 o
   0   3  16       37.27       47.62     11.26 o
   1   3  16       23.59       12.69     10.97 o
   2   3  16        6.98        6.90     10.94 o
   3   3  16       23.47       32.56     11.78 o
   4   3  16        2.35        8.50     11.23 o
   5   3  16       81.96      112.79     11.75 o
   6   3  16        6.48        2.84      9.05 o
   7   3  16       12.38       26.11     11.26 o
   8   3  16       19.84       35.37     11.99 o
   9   3  16        2.20        9.10     11.70 o
  10   3  16        0.47        5.38     17.79 o
 -15   4  16       17.86       19.23     13.86 o
 -14   4  16       26.09       18.41     11.12 o
 -13   4  16        1.74       -2.85      8.68 o
 -12   4  16       59.03       69.88      9.96 o
 -11   4  16       49.27       47.72     10.57 o
 -10   4  16       22.06       22.46      8.50 o
  -9   4  16       57.56       60.97      9.14 o
  -8   4  16        0.27       -7.63      7.63 o
  -7   4  16      133.67      130.60     10.99 o
  -6   4  16       46.25       56.10      9.03 o
  -5   4  16        2.45        3.44      7.62 o
  -4   4  16      142.75      114.51     15.10 o
  -3   4  16        0.50       14.39     13.24 o
  -2   4  16       36.91       47.71     11.31 o
  -1   4  16       61.95       48.62     11.78 o
   0   4  16       32.82       36.45     11.24 o
   1   4  16       12.63        6.21     14.89 o
   2   4  16       82.47      120.64     14.49 o
   3   4  16       30.81       31.14      9.74 o
   4   4  16       41.41       51.48     10.09 o
   5   4  16       25.94       31.30      9.39 o
   6   4  16        4.40       29.60     11.69 o
   7   4  16        9.90        7.94     10.90 o
   8   4  16       40.84       47.31     12.87 o
   9   4  16       29.46       -0.79     16.55 o
  10   4  16        2.40        6.62     12.29 o
 -14   5  16        5.93        7.38     24.62 o
 -13   5  16       34.64       52.68     10.11 o
 -12   5  16        5.22        4.20     10.65 o
 -11   5  16        9.78       12.15      8.74 o
 -10   5  16        2.39        0.93      7.13 o
  -9   5  16       39.80       42.11      9.58 o
  -8   5  16        6.00        9.48      6.91 o
  -7   5  16       25.43       34.70      7.56 o
  -6   5  16       63.38       55.49     11.62 o
  -5   5  16       74.90       78.15      8.19 o
  -4   5  16       14.74       14.97      6.75 o
  -3   5  16      179.48      160.67     11.64 o
  -2   5  16       48.94       54.63      8.02 o
  -1   5  16        3.91        8.37      6.66 o
   0   5  16       23.96       21.85     19.65 o
   1   5  16       38.56       33.21     11.49 o
   2   5  16       81.51       69.22     12.23 o
   3   5  16       76.22       69.92     10.40 o
   4   5  16       50.07       37.43      9.78 o
   5   5  16       34.92       42.66     11.72 o
   6   5  16        7.52       -1.89     10.97 o
   7   5  16       28.95       37.41     12.28 o
   8   5  16       16.86        1.28     11.78 o
   9   5  16        0.74       -9.13     12.12 o
 -13   6  16       10.33       27.05      9.68 o
 -12   6  16        6.92       -7.14     16.75 o
 -11   6  16        4.11        6.50      9.24 o
 -10   6  16       68.17       67.02     10.33 o
  -9   6  16        0.09        5.83      7.50 o
  -8   6  16       47.57       45.29      8.24 o
  -7   6  16        0.80        8.50      6.90 o
  -6   6  16       48.40       52.00      7.67 o
  -5   6  16       23.78       30.07      7.44 o
  -4   6  16       13.15       11.10      7.08 o
  -3   6  16        0.83       -4.73      6.72 o
  -2   6  16        2.33       -4.70     11.74 o
  -1   6  16        3.96        8.07      8.03 o
   0   6  16       16.42       22.30     11.40 o
   1   6  16       12.30        4.91      8.34 o
   2   6  16       29.54       12.49      9.39 o
   3   6  16       36.21       47.32     10.18 o
   4   6  16       12.06       18.92     13.65 o
   5   6  16       30.17       16.53     25.03 o
   6   6  16        0.01       23.79     11.99 o
   7   6  16        8.97       15.12     11.82 o
   8   6  16        7.56       -2.10     17.58 o
 -12   7  16        8.10       15.45     11.55 o
 -11   7  16        3.68       17.76      9.75 o
 -10   7  16       13.00       16.39      9.58 o
  -9   7  16       15.54       30.05      7.99 o
  -8   7  16        3.33       15.86      7.93 o
  -7   7  16        6.20       11.82      7.55 o
  -6   7  16        2.62        6.37      8.06 o
  -5   7  16       19.25       23.31      7.67 o
  -4   7  16        5.90       -3.31      8.11 o
  -3   7  16       28.34       17.88      8.48 o
  -2   7  16       20.35       25.59      8.52 o
  -1   7  16       22.07       22.14      8.97 o
   0   7  16       45.47       54.24      9.65 o
   1   7  16       46.54       52.87      9.88 o
   2   7  16       11.97       17.28      7.98 o
   3   7  16        4.75       -3.59      9.06 o
   4   7  16        8.67        3.72     11.41 o
   5   7  16        6.23        1.57     21.31 o
   6   7  16        0.41       14.02     12.14 o
 -10   8  16       22.90       44.27     12.58 o
  -9   8  16        1.16       10.74      9.70 o
  -8   8  16       10.43       12.36      8.12 o
  -7   8  16        8.33       -0.27      9.01 o
  -6   8  16        4.48       11.32     12.25 o
  -5   8  16        9.06       10.95      9.12 o
  -4   8  16       43.98       77.76     13.26 o
  -3   8  16        3.97       13.56      8.85 o
  -2   8  16        0.50       -0.87      8.82 o
  -1   8  16        0.61        0.61      9.03 o
   0   8  16        9.66        9.95     10.33 o
   1   8  16       18.18       27.03      8.44 o
   2   8  16       17.44       25.09      8.79 o
   3   8  16        1.03        4.53      8.30 o
   4   8  16       33.68       47.84     20.48 o
  -7   9  16        8.12       12.36     13.66 o
  -6   9  16        3.16       -9.68      9.68 o
  -5   9  16        4.14       26.87     13.35 o
  -4   9  16       40.54       55.86     10.83 o
  -3   9  16       19.40       22.93     10.26 o
  -2   9  16        4.29       18.10      9.94 o
  -1   9  16        4.02       -3.45     14.40 o
   0   9  16        6.70       10.70     11.20 o
   1   9  16        4.15       14.19      8.69 o
 -15   0  17        4.82       40.96     18.20 o
 -14   0  17      116.54      123.29     21.51 o
 -13   0  17        9.88        2.48     14.89 o
 -12   0  17        4.33       14.07     14.07 o
 -11   0  17        6.89        7.03     14.89 o
 -10   0  17        1.66        8.69     13.24 o
  -9   0  17       22.72        1.65     14.89 o
  -8   0  17       44.08       33.10     15.72 o
  -7   0  17       18.64        1.24     14.48 o
  -6   0  17        2.46       -9.52     14.48 o
  -5   0  17      194.98      243.69     25.65 o
  -4   0  17      196.78      213.49     24.00 o
  -3   0  17       15.05       30.62     16.14 o
  -2   0  17      211.80      252.38     25.65 o
  -1   0  17      113.99      121.22     20.69 o
   0   0  17        0.01       -0.83     16.14 o
   1   0  17        9.81       15.72     16.96 o
   2   0  17       30.45       42.20     17.38 o
   3   0  17      106.49      137.77     21.93 o
   4   0  17        0.73      -14.07     17.38 o
   5   0  17        5.34       -1.24     17.38 o
   6   0  17        3.78        5.38     18.20 o
   7   0  17        2.97      -14.48     19.03 o
   8   0  17       23.04       46.75     20.69 o
 -15   1  17        2.73       16.29     11.98 o
 -14   1  17       67.87       89.87     14.19 o
 -13   1  17       77.08       89.81     13.75 o
 -12   1  17        7.08        5.76     10.38 o
 -11   1  17       18.86       16.34     10.53 o
 -10   1  17       12.25       20.27     10.53 o
  -9   1  17       13.17        5.15     25.44 o
  -8   1  17       34.65       30.58     10.97 o
  -7   1  17       53.66       43.74     11.69 o
  -6   1  17      147.03      137.70     15.05 o
  -5   1  17      121.06      110.00     16.96 o
  -4   1  17       10.64       19.12     23.58 o
  -3   1  17       14.26       -3.72     10.53 o
  -2   1  17       45.80       80.83     14.07 o
  -1   1  17        9.80       22.26     11.66 o
   0   1  17        1.84        2.56     11.26 o
   1   1  17       34.51       42.62     12.57 o
   2   1  17       59.23       47.99     12.87 o
   3   1  17        2.63       20.85     12.57 o
   4   1  17       19.79      -15.31     17.38 o
   5   1  17       18.22       24.00     13.13 o
   6   1  17        1.57       12.18     26.89 o
   7   1  17       14.99       34.34     19.45 o
   8   1  17        4.33       -0.83     21.10 o
   9   1  17        7.61       14.77     14.08 o
  10   1  17        4.15      -19.45     19.45 o
 -15   2  17       53.82       51.80     13.45 o
 -14   2  17        2.98      -12.00     12.00 o
 -13   2  17        1.31        7.94     12.00 o
 -12   2  17        7.41       11.85     10.76 o
 -11   2  17        0.20       -3.13     10.23 o
 -10   2  17       42.66       38.13     11.31 o
  -9   2  17      134.27      146.32     15.06 o
  -8   2  17       85.05       65.04     12.54 o
  -7   2  17       35.23       35.89     11.49 o
  -6   2  17        7.29      -13.24     13.24 o
  -5   2  17       45.27       47.41     11.72 o
  -4   2  17      208.32      252.27     18.28 o
  -3   2  17      117.27      114.19     14.03 o
  -2   2  17       30.09       32.74     11.66 o
  -1   2  17       20.81       23.76     11.53 o
   0   2  17      103.65       89.09     13.75 o
   1   2  17        1.42        9.81     11.26 o
   2   2  17        6.77       22.13     11.99 o
   3   2  17       62.60       86.74     14.19 o
   4   2  17       44.43       51.94     13.45 o
   5   2  17       14.07       56.27     19.86 o
   6   2  17       63.76       76.95     21.10 o
   7   2  17        2.20       -6.81     12.60 o
   8   2  17       31.13       27.46     12.32 o
   9   2  17       25.24       12.53     13.92 o
 -15   3  17        0.45       -5.22     11.85 o
 -14   3  17        6.53       28.33     11.95 o
 -13   3  17       22.01       23.28     11.90 o
 -12   3  17        2.57        1.18     10.65 o
 -11   3  17        5.20       14.53     10.94 o
 -10   3  17       25.52       28.23     11.79 o
  -9   3  17       32.72       24.79     10.94 o
  -8   3  17       48.87       71.51     13.03 o
  -7   3  17       63.73       80.99     13.02 o
  -6   3  17       15.95       17.26     18.82 o
  -5   3  17       45.99       40.48     14.48 o
  -4   3  17      145.52      156.47     14.72 o
  -3   3  17      183.26      161.38     15.43 o
  -2   3  17       46.81       37.83     11.82 o
  -1   3  17       46.71       50.39     12.12 o
   0   3  17       40.74       61.45     12.72 o
   1   3  17       10.83       -4.25     20.27 o
   2   3  17       12.55        9.13     11.98 o
   3   3  17       94.56       91.57     14.43 o
   4   3  17       15.77        2.48     17.38 o
   5   3  17       54.17       67.38     13.84 o
   6   3  17        1.48        9.07      9.74 o
   7   3  17       27.59       24.97     10.56 o
   8   3  17       12.05        9.47     10.62 o
   9   3  17        1.94       11.51     13.02 o
 -14   4  17       25.59       43.49     26.89 o
 -13   4  17        0.49       25.16     11.82 o
 -12   4  17       15.56       25.69     12.25 o
 -11   4  17       46.57       47.34     12.43 o
 -10   4  17       24.85       30.86     11.53 o
  -9   4  17        8.80       10.83     18.82 o
  -8   4  17        7.09       30.19     10.93 o
  -7   4  17       24.41       21.58     11.07 o
  -6   4  17       33.24       36.20     11.53 o
  -5   4  17      121.20      126.44     21.93 o
  -4   4  17       55.20       43.43     12.21 o
  -3   4  17       34.30       38.04     12.01 o
  -2   4  17        1.02      -10.53     10.53 o
  -1   4  17        8.89        3.95     10.42 o
   0   4  17       34.59       35.04     17.79 o
   1   4  17        3.10        1.54     11.60 o
   2   4  17        3.68       26.19     11.78 o
   3   4  17        8.68      -10.81     10.81 o
   4   4  17       43.16       33.16     19.45 o
   5   4  17        3.85       -8.12     12.25 o
   6   4  17       61.21       60.19     11.46 o
   7   4  17        7.12       10.14     10.32 o
   8   4  17        5.24       11.38     27.31 o
 -13   5  17        1.02        3.89      9.37 o
 -12   5  17       20.27       19.71      9.74 o
 -11   5  17        0.16        9.68      9.12 o
 -10   5  17        9.36        6.32      7.81 o
  -9   5  17       28.31       27.72      8.97 o
  -8   5  17       36.46       43.03      8.55 o
  -7   5  17        7.20        6.60      8.29 o
  -6   5  17        8.36       13.10      7.34 o
  -5   5  17       21.80       20.80      7.22 o
  -4   5  17       58.27       58.37      8.38 o
  -3   5  17        6.92       17.87     10.34 o
  -2   5  17       69.86       72.75     16.76 o
  -1   5  17       15.90       28.03     14.69 o
   0   5  17        2.17       -0.83     18.20 o
   1   5  17        9.25        1.72     10.81 o
   2   5  17        2.11      -11.03     11.03 o
   3   5  17       49.74       39.64     13.25 o
   4   5  17        6.53       -9.61      9.61 o
   5   5  17       19.40        9.86      9.78 o
   6   5  17       20.56       29.86     11.59 o
   7   5  17       10.18       35.08     30.82 o
 -12   6  17        5.18       -2.95      9.69 o
 -11   6  17       28.95       39.17     13.00 o
 -10   6  17        2.22        6.31      9.21 o
  -9   6  17       54.37       73.87      9.19 o
  -8   6  17        6.15       13.39     14.10 o
  -7   6  17       16.04       19.83      7.74 o
  -6   6  17        1.13        8.72      7.60 o
  -5   6  17       14.08       15.17     10.66 o
  -4   6  17       41.25       56.40      8.28 o
  -3   6  17        2.51       10.74      8.58 o
  -2   6  17       10.29       12.41      8.67 o
  -1   6  17       21.50       36.43      9.84 o
   0   6  17        0.84        1.65     11.23 o
   1   6  17       13.87       13.92     20.27 o
   2   6  17        3.63        3.84     16.14 o
   3   6  17        3.65       16.03      9.86 o
   4   6  17       22.99       44.78     10.80 o
   5   6  17        1.44        6.03      9.99 o
   6   6  17        5.57       -2.69     12.29 o
 -10   7  17        8.31       21.37     10.28 o
  -9   7  17        8.65        2.68      8.17 o
  -8   7  17       12.70       11.35      8.64 o
  -7   7  17       16.43       23.11     10.52 o
  -6   7  17        0.31        0.99      7.70 o
  -5   7  17        3.76        5.05      8.92 o
  -4   7  17       12.63        9.63      8.79 o
  -3   7  17       14.56       21.51      9.25 o
  -2   7  17       35.34       38.27      9.72 o
  -1   7  17       14.85       26.07      9.33 o
   0   7  17       74.53       86.40     11.16 o
   1   7  17        2.16       -4.47      9.05 o
   2   7  17        0.76        7.83     12.03 o
   3   7  17       14.44       24.11     10.46 o
   4   7  17        2.49       14.97     10.39 o
  -8   8  17        4.80        2.60      8.49 o
  -7   8  17        0.07       -1.64      9.46 o
  -6   8  17        4.12        8.52     10.09 o
  -5   8  17       15.92       22.47     10.01 o
  -4   8  17       25.04       45.31     14.97 o
  -3   8  17       10.91        7.56     11.48 o
  -2   8  17        5.18        3.22     16.85 o
  -1   8  17        6.70       18.91     10.37 o
   0   8  17        9.28        7.68      9.60 o
   1   8  17       18.22        9.71      9.84 o
   2   8  17       11.96       -6.40     12.44 o
 -14   0  18       14.49       35.17     18.20 o
 -13   0  18       14.20       47.99     17.79 o
 -12   0  18        9.43        4.55     16.55 o
 -11   0  18        5.98        7.03     15.31 o
 -10   0  18      139.19      134.88     21.93 o
  -9   0  18        3.91       20.69     16.96 o
  -8   0  18       57.93      109.64     19.86 o
  -7   0  18       28.00       50.06     17.79 o
  -6   0  18      232.85      206.87     24.82 o
  -5   0  18       31.43       53.79     17.79 o
  -4   0  18       13.74       26.07     16.96 o
  -3   0  18      272.58      283.41     28.55 o
  -2   0  18        3.02       -2.07     15.72 o
  -1   0  18        9.87       24.00     16.96 o
   0   0  18       16.76       47.58     19.03 o
   1   0  18       22.09       10.34     17.38 o
   2   0  18        2.93      -16.14     16.14 o
   3   0  18       79.10       64.13     19.86 o
   4   0  18        1.53      -17.79     18.20 o
   5   0  18       17.05       59.99     20.69 o
   6   0  18       37.92       66.20     21.93 o
   7   0  18       51.13       72.40     23.17 o
 -14   1  18       16.28        4.15     11.98 o
 -13   1  18       12.89       17.58     11.70 o
 -12   1  18        1.84        6.82     11.11 o
 -11   1  18       25.01       29.10     14.07 o
 -10   1  18       11.03       14.78     11.85 o
  -9   1  18       26.55       33.70     17.58 o
  -8   1  18        0.52        4.96     11.12 o
  -7   1  18      125.19      125.09     14.62 o
  -6   1  18       14.72        7.55     11.26 o
  -5   1  18       41.38       46.06     12.41 o
  -4   1  18       53.27       72.32     13.31 o
  -3   1  18       33.50       34.13     11.98 o
  -2   1  18       62.32       76.11     19.03 o
  -1   1  18        5.70       34.03     12.70 o
   0   1  18       18.29       39.90     12.57 o
   1   1  18       26.82       41.58     13.16 o
   2   1  18       43.68       55.32     30.00 o
   3   1  18       17.06       31.80     13.89 o
   4   1  18       48.28       42.42     14.01 o
   5   1  18        3.15       13.82     13.29 o
   6   1  18       20.00      -19.03     19.03 o
   7   1  18        6.09      -16.96     19.03 o
   8   1  18       21.27       31.86     22.34 o
 -14   2  18       18.99       21.50     12.43 o
 -13   2  18       18.50       -1.07     11.98 o
 -12   2  18        7.39       17.11     12.00 o
 -11   2  18       13.69       15.64     27.51 o
 -10   2  18       18.65       16.09     11.26 o
  -9   2  18       32.40       37.65     13.65 o
  -8   2  18       27.62       16.40     11.11 o
  -7   2  18       13.96       17.97     11.19 o
  -6   2  18       23.32       41.44     14.89 o
  -5   2  18       17.67       26.27     11.70 o
  -4   2  18       34.77       50.14     12.72 o
  -3   2  18       70.64       53.06     13.13 o
  -2   2  18        1.42        4.95     13.65 o
  -1   2  18        5.63       -2.37     11.55 o
   0   2  18       14.21        7.21     13.65 o
   1   2  18       11.43        4.51     12.43 o
   2   2  18       11.44       18.11     13.00 o
   3   2  18       13.42       11.17     12.58 o
   4   2  18       13.34       18.20     13.16 o
   5   2  18       50.56       85.64     22.34 o
   6   2  18        0.53      -19.86     19.86 o
   7   2  18        9.45       25.65     21.93 o
   8   2  18        3.67       18.14     15.72 o
 -13   3  18        6.04       42.05     12.41 o
 -12   3  18        1.17        5.60     11.11 o
 -11   3  18       10.06       11.02     11.66 o
 -10   3  18       22.62       26.22     11.69 o
  -9   3  18       15.95       -7.39     29.58 o
  -8   3  18        4.31        0.63     11.01 o
  -7   3  18        3.99        1.88     11.19 o
  -6   3  18       14.25        7.18     11.01 o
  -5   3  18       47.07       61.27     12.70 o
  -4   3  18       45.08       21.04     11.72 o
  -3   3  18        5.81       25.88     18.62 o
  -2   3  18       40.03       47.67     23.17 o
  -1   3  18       51.33       66.25     13.31 o
   0   3  18        3.61       16.03     12.14 o
   1   3  18        3.71       37.53     13.02 o
   2   3  18        9.36        8.56     12.72 o
   3   3  18       80.70      100.12     22.76 o
   4   3  18        3.53       -5.79     19.03 o
   5   3  18       13.83       11.23     12.90 o
   6   3  18       34.76       69.17     23.79 o
   7   3  18        3.64      -11.58     13.54 o
 -13   4  18       30.49       64.77     31.44 o
 -12   4  18       19.03       34.09     16.34 o
 -11   4  18       18.07        7.76     25.44 o
 -10   4  18       22.07       45.30     12.87 o
  -9   4  18       39.63       39.13     12.54 o
  -8   4  18       29.27       22.84     11.72 o
  -7   4  18       20.82       16.52     11.31 o
  -6   4  18        7.76      -10.34     10.34 o
  -5   4  18        1.19        8.64     11.11 o
  -4   4  18        4.80       36.46     18.82 o
  -3   4  18        3.68       -2.04     10.81 o
  -2   4  18       16.80        5.50     11.33 o
  -1   4  18        6.77        3.25     11.31 o
   0   4  18        3.96       -0.18     11.98 o
   1   4  18        9.00       20.69     17.38 o
   2   4  18       22.65       16.57     18.20 o
   3   4  18        4.04        9.27     15.93 o
   4   4  18       12.35        0.07     12.70 o
   5   4  18       23.89       -4.07     12.90 o
   6   4  18       23.91       17.67     10.92 o
   7   4  18       34.46       21.93     11.58 o
 -12   5  18        0.70       25.82     12.90 o
 -11   5  18       24.13       38.43     14.52 o
 -10   5  18       15.43       33.35      8.66 o
  -9   5  18        4.58       11.40      8.02 o
  -8   5  18        1.73       -9.12      9.12 o
  -7   5  18        3.49        5.41      9.26 o
  -6   5  18       10.95       16.11      9.21 o
  -5   5  18       18.42       24.58      9.52 o
  -4   5  18        6.62       21.26      9.21 o
  -3   5  18        1.26        0.19      9.15 o
  -2   5  18       21.06       15.97      9.26 o
  -1   5  18        1.57       12.95     11.19 o
   0   5  18       37.62       41.72     12.83 o
   1   5  18        2.06       -1.24     11.72 o
   2   5  18       16.65       12.51     12.62 o
   3   5  18       36.94       30.45     12.41 o
   4   5  18        2.09       13.11     13.31 o
   5   5  18        4.32       -1.29     10.23 o
   6   5  18       28.37       50.53     11.83 o
 -10   6  18        1.89       -3.70      9.93 o
  -9   6  18       19.92       16.34      9.02 o
  -8   6  18       20.31       33.74      8.66 o
  -7   6  18        1.55        9.37      8.05 o
  -6   6  18       12.60        0.77      8.00 o
  -5   6  18       64.89       74.93      9.13 o
  -4   6  18        8.69       26.31      8.74 o
  -3   6  18        9.52        4.86      8.74 o
  -2   6  18        2.37       -3.03     12.83 o
  -1   6  18       18.43       13.52     12.49 o
   0   6  18        2.00       -4.17     12.12 o
   1   6  18        9.90       29.40     16.55 o
   2   6  18       32.05       31.79     18.62 o
   3   6  18        2.44       17.71     13.22 o
   4   6  18       15.45        7.20     13.31 o
  -8   7  18       17.68       17.64      8.78 o
  -7   7  18       15.53        0.07      9.05 o
  -6   7  18       21.11       21.94     10.24 o
  -5   7  18        0.11        5.01     11.71 o
  -4   7  18       78.29       99.37     11.79 o
  -3   7  18        7.05        5.06     10.22 o
  -2   7  18        5.22       14.72      9.80 o
  -1   7  18       13.75        9.01      9.30 o
   0   7  18       24.87       20.68     13.37 o
   1   7  18       24.58       35.96     24.62 o
   2   7  18       33.07       54.99     14.67 o
 -13   0  19        6.55        9.52     18.20 o
 -12   0  19        0.06      -16.14     16.55 o
 -11   0  19       12.05       -1.65     16.55 o
 -10   0  19      182.88      166.32     23.58 o
  -9   0  19       12.84       19.45     17.38 o
  -8   0  19       75.49       57.51     19.45 o
  -7   0  19        0.97        3.72     16.55 o
  -6   0  19        1.31        3.72     16.96 o
  -5   0  19       21.30       18.62     17.79 o
  -4   0  19        1.00        0.83     16.96 o
  -3   0  19      142.14      192.80     24.82 o
  -2   0  19      116.94      150.19     24.00 o
  -1   0  19        0.26       47.17     19.03 o
   0   0  19        7.47       18.20     18.62 o
   1   0  19        4.25        4.14     17.38 o
   2   0  19       12.26      -18.20     18.20 o
   3   0  19        0.07        1.65     19.45 o
   4   0  19       86.33      100.95     23.17 o
   5   0  19       36.73       55.03     22.34 o
   6   0  19        8.45      -19.45     19.86 o
 -13   1  19        7.84      -11.95     11.95 o
 -12   1  19        7.90       -7.16     14.48 o
 -11   1  19       17.20       15.78     12.43 o
 -10   1  19       22.82       30.98     12.72 o
  -9   1  19        4.73        2.86     11.24 o
  -8   1  19       29.79       39.41     12.72 o
  -7   1  19        2.25       23.43     24.00 o
  -6   1  19       53.48       51.42     13.08 o
  -5   1  19       38.80       56.26     13.31 o
  -4   1  19       15.21        7.49     13.45 o
  -3   1  19       20.37       26.46     15.52 o
  -2   1  19        8.70        7.65     25.44 o
  -1   1  19        7.16      -11.82     11.82 o
   0   1  19        2.72        0.26     12.57 o
   1   1  19        7.57       15.02     14.69 o
   2   1  19        8.18        3.52     13.16 o
   3   1  19       27.02        7.91     13.60 o
   4   1  19        9.62       12.00     14.04 o
   5   1  19        9.97       -6.93     18.20 o
   6   1  19       13.02       44.27     21.93 o
 -13   2  19        0.15        1.65     18.20 o
 -12   2  19       23.69       24.27     15.10 o
 -11   2  19       21.41       16.81     12.28 o
 -10   2  19        6.14       15.60     14.48 o
  -9   2  19        2.55       20.54     21.72 o
  -8   2  19        4.84       13.85     12.25 o
  -7   2  19      111.37      118.88     14.91 o
  -6   2  19       35.66       29.23     13.00 o
  -5   2  19       15.39       22.07     12.37 o
  -4   2  19       37.53       21.36     12.28 o
  -3   2  19       68.67       85.77     27.51 o
  -2   2  19       78.89      103.82     15.06 o
  -1   2  19       47.07       59.15     14.25 o
   0   2  19        3.48       12.02     12.96 o
   1   2  19       10.69       29.61     13.60 o
   2   2  19        1.95       10.31     13.16 o
   3   2  19       45.41       61.44     14.77 o
   4   2  19       19.22       33.51     21.10 o
   5   2  19        2.34      -19.03     19.03 o
   6   2  19        2.10        1.65     21.93 o
 -12   3  19       16.25       44.83     13.45 o
 -11   3  19        3.69        2.05     12.25 o
 -10   3  19        9.88        8.14     11.98 o
  -9   3  19        0.71       -4.98     11.78 o
  -8   3  19       60.38       68.43     13.67 o
  -7   3  19        1.11       16.39     16.76 o
  -6   3  19       26.29       24.04     12.08 o
  -5   3  19       20.13       17.74     15.31 o
  -4   3  19        2.15        0.60     11.40 o
  -3   3  19        6.37       18.12     11.72 o
  -2   3  19       13.67       -3.81     13.65 o
  -1   3  19       67.71       92.36     14.89 o
   0   3  19       10.70       20.76     16.96 o
   1   3  19       20.95       23.77     13.58 o
   2   3  19       21.91       50.48     21.51 o
   3   3  19        0.51      -11.58     19.86 o
   4   3  19       23.90       -1.24     19.45 o
   5   3  19       10.37       -3.24     13.84 o
 -11   4  19        9.13        6.72     12.37 o
 -10   4  19        1.44        3.60     12.08 o
  -9   4  19       20.72        9.14     17.58 o
  -8   4  19        0.41       -3.40     11.90 o
  -7   4  19       21.87       18.39     12.49 o
  -6   4  19       10.07        5.47     12.49 o
  -5   4  19        6.21       22.75     17.17 o
  -4   4  19       12.86        0.49     14.27 o
  -3   4  19       16.12        7.71     12.08 o
  -2   4  19       35.31       48.74     13.60 o
  -1   4  19       24.50       30.27     12.72 o
   0   4  19        5.33      -12.00     18.20 o
   1   4  19        7.16       27.27     13.19 o
   2   4  19       13.30       40.63     13.08 o
   3   4  19        4.34       -0.64     12.66 o
   4   4  19        6.68       16.80     19.03 o
   5   4  19        4.32      -11.52     13.31 o
 -10   5  19        1.05       -3.56     10.33 o
  -9   5  19        4.42      -14.46     19.24 o
  -8   5  19        4.52        7.03     11.38 o
  -7   5  19       14.97       26.38     10.21 o
  -6   5  19        1.05        8.41     11.17 o
  -5   5  19       11.47       16.85      9.90 o
  -4   5  19       78.20       81.65     18.62 o
  -3   5  19        2.21      -10.73     16.76 o
  -2   5  19        2.39       25.69     12.71 o
  -1   5  19       18.66       25.65     13.08 o
   0   5  19       17.21       26.02     19.03 o
   1   5  19        6.08        2.85     12.42 o
   2   5  19       12.19        5.57     12.60 o
   3   5  19        3.96       -1.66     12.41 o
  -8   6  19        8.87       20.70      8.92 o
  -7   6  19        5.17        5.76      8.49 o
  -6   6  19        1.65        3.83      9.95 o
  -5   6  19        9.51        4.48     10.21 o
  -4   6  19       36.51       49.22     13.96 o
  -3   6  19        9.15       26.77     13.31 o
  -2   6  19        0.24       10.80     12.52 o
  -1   6  19        7.40       11.46     13.24 o
   0   6  19        6.89       16.99     13.08 o
   1   6  19        4.21        3.68     13.29 o
 -11   0  20        0.05       14.07     18.62 o
 -10   0  20        8.74       38.89     19.03 o
  -9   0  20       23.12       21.93     18.20 o
  -8   0  20       23.68        6.62     16.96 o
  -7   0  20       10.49       14.89     18.20 o
  -6   0  20       15.64       -5.38     17.38 o
  -5   0  20      103.88      115.85     22.76 o
  -4   0  20       15.08      -13.24     17.38 o
  -3   0  20        8.70        9.10     18.62 o
  -2   0  20        0.28       13.65     18.62 o
  -1   0  20        5.47       14.07     18.20 o
   0   0  20        1.04       23.17     19.45 o
   1   0  20        7.76        4.14     19.86 o
   2   0  20       68.57       86.88     23.58 o
   3   0  20        8.49       19.03     21.93 o
   4   0  20        1.36       23.17     22.34 o
 -11   1  20        8.01       34.17     32.06 o
 -10   1  20        8.72       25.44     13.16 o
  -9   1  20        1.11       -4.56     17.58 o
  -8   1  20        0.89       -0.42     18.41 o
  -7   1  20       15.08       27.06     13.16 o
  -6   1  20       28.57       43.02     13.29 o
  -5   1  20        8.43       17.83     13.16 o
  -4   1  20       19.87       17.24     13.25 o
  -3   1  20       15.69       46.45     13.89 o
  -2   1  20        3.08        4.95     12.86 o
  -1   1  20        4.56       21.69     16.55 o
   0   1  20        5.62       11.86     13.29 o
   1   1  20        3.31       20.64     13.89 o
   2   1  20        6.53       15.09     13.84 o
   3   1  20       25.01       58.69     15.94 o
   4   1  20        3.31      -11.01     18.41 o
 -11   2  20        4.15        7.60     29.58 o
 -10   2  20       54.82       42.41     13.75 o
  -9   2  20       28.46       47.24     14.03 o
  -8   2  20       41.99       66.88     14.43 o
  -7   2  20       26.31       36.92     13.19 o
  -6   2  20        6.23       38.82     13.60 o
  -5   2  20        6.73       12.50     12.78 o
  -4   2  20        5.01       15.66     13.02 o
  -3   2  20        7.35       10.96     15.52 o
  -2   2  20        6.10       -1.16     13.13 o
  -1   2  20       24.83       38.57     15.31 o
   0   2  20        6.24      -11.52     13.31 o
   1   2  20       17.72       28.09     14.62 o
   2   2  20       25.23       46.54     15.36 o
   3   2  20        0.98       30.62     21.93 o
   4   2  20       28.71        8.27     21.93 o
 -10   3  20        9.18        0.09     12.86 o
  -9   3  20        6.46       17.84     13.13 o
  -8   3  20        4.42       35.07     13.13 o
  -7   3  20        3.39       24.01     12.96 o
  -6   3  20       73.88      114.17     33.72 o
  -5   3  20        2.07        6.83     30.41 o
  -4   3  20        1.76       10.56     12.72 o
  -3   3  20        0.69       11.40     12.96 o
  -2   3  20        3.04        0.46     12.72 o
  -1   3  20        8.55       12.18     13.42 o
   0   3  20        6.08       15.23     16.76 o
   1   3  20       22.92       45.51     22.34 o
   2   3  20       12.27      -13.24     20.27 o
   3   3  20        1.41       38.06     21.51 o
  -9   4  20       13.84        9.37     13.58 o
  -8   4  20        1.27        1.23     13.00 o
  -7   4  20       12.70       21.24     16.55 o
  -6   4  20        0.72       17.29     13.54 o
  -5   4  20       17.60       15.95     13.13 o
  -4   4  20       12.80       -8.36     13.65 o
  -3   4  20        7.59       11.86     13.00 o
  -2   4  20        2.41       11.83     16.34 o
  -1   4  20        1.08        0.83     19.86 o
   0   4  20        3.69       20.27     21.51 o
   1   4  20       49.72       74.74     15.43 o
   2   4  20        1.33       11.01     13.78 o
  -6   5  20        4.83        1.06     10.70 o
  -5   5  20       10.60        1.97     10.53 o
  -4   5  20        2.26        2.97     10.59 o
  -3   5  20        1.35       29.82     14.69 o
  -2   5  20       30.32       57.16     14.89 o
  -1   5  20        7.79       -5.16     14.48 o
   0   5  20        1.65       -1.51     13.60 o
  -9   0  21       21.88       12.41     19.45 o
  -8   0  21        0.02        1.24     18.62 o
  -7   0  21        6.30       -2.48     17.79 o
  -6   0  21       39.79       40.96     20.69 o
  -5   0  21        1.66       -7.45     19.45 o
  -4   0  21       40.54       63.71     22.34 o
  -3   0  21       74.50      105.09     23.58 o
  -2   0  21       14.52        2.48     19.86 o
  -1   0  21       53.70       74.89     23.58 o
   0   0  21       22.11       13.65     20.69 o
   1   0  21       48.42       95.57     23.58 o
  -8   1  21        4.26       10.88     13.29 o
  -7   1  21       24.64       28.99     14.03 o
  -6   1  21        2.54       16.12     13.49 o
  -5   1  21       22.68       -0.82     19.65 o
  -4   1  21       32.69       35.33     14.55 o
  -3   1  21        3.51        5.19     13.60 o
  -2   1  21       11.66       11.48     13.89 o
  -1   1  21        9.43       21.38     14.01 o
   0   1  21        3.66       16.58     15.06 o
   1   1  21        1.27       -8.02     20.27 o
  -8   2  21        1.26       10.07     13.42 o
  -7   2  21       14.19        7.12     13.31 o
  -6   2  21       23.74       42.80     15.18 o
  -5   2  21        0.73       20.27     13.84 o
  -4   2  21       49.95       65.02     27.93 o
  -3   2  21        9.58       29.21     14.03 o
  -2   2  21       48.19       85.29     16.23 o
  -1   2  21       39.55       52.70     30.20 o
   0   2  21       29.87       28.81     25.44 o
   1   2  21        6.15      -11.58     21.10 o
  -6   3  21       12.50       18.02     14.55 o
  -5   3  21       32.36       39.78     14.60 o
  -4   3  21       17.39       39.25     14.62 o
  -3   3  21        0.47        9.37     14.01 o
  -2   3  21        0.96       17.79     27.72 o
  -1   3  21        2.77       16.10     22.76 o
 
